# Supplementary material for: Classification of MLH1 Missense VUS Using Protein Structure-Based Deep Learning-Ramachandran Plot-Molecular Dynamics Simulations Method
Source: Int J Mol Sci. 2024 Jan 10;25(2):850. doi: 10.3390/ijms25020850 (PMC10815254; doi:10.3390/ijms25020850)
Supplement: Supplementary file 1 [file ijms-25-00850-s001.zip]

Archive with 10 entries (10 files):
- Supplementary Figure S1.jpg
- Supplementary Figure S2.jpg
- Supplementary Figure S3.jpg
- Supplementary Figure S4.jpg
- Supplementary Figure S5.jpg
- Supplementary Table S1.xlsx
- Supplementary Table S2.xlsx
- Supplementary Table S3.xlsx
- Supplementary Table S4.xlsx
- Supplementary Table S5.xlsx
