# Supplementary material for: Classification of MLH1 Missense VUS Using Protein Structure-Based Deep Learning-Ramachandran Plot-Molecular Dynamics Simulations Method
Source: Int J Mol Sci. 2024 Jan 10;25(2):850. doi: 10.3390/ijms25020850 (PMC10815254; doi:10.3390/ijms25020850)
Supplement: Supplementary file 1 [file ijms-25-00850-s001.zip › Supplementary Table S2.xlsx]

## Sheet: Sheet1
Supplementary table 2. MLH1 pathogenic and benign variants
Genome position (GRCh37)	Change		Location	DL-RP-MDS/ClinVar
	Nucleotide	Amino Acid		P(U)	P(D)
Benign
chr3:37035103	c.65G>C	p.G22A	αA	0.998645	0.00149888
chr3:37048495	c.394G>C	p.D132H		0.996013	0.00448402
chr3:37053550	c.637G>A	p.V213M	αG	0.999579	0.000507927
chr3:37053568	c.655A>C	p.I219L	αG	0.999832	0.000204263
chr3:37053568	c.655A>G	p.I219V	αG	1	0
chr3:37059009	c.803A>G	p.E268G		0.999832	0.000216997
chr3:37061893	c.977T>C	p.V326A	αI	0.999083	0.00103644
chr3:37067129	c.1040C>A	p.T347N		0.99885	0.00126293
Pathogenic
chr3:37035093	c.55A>T	p.I19F	αA	4.05706e-07	0.999999
chr3:37035100	c.62C>T	p.A21V	αA	0.00670423	0.99259
chr3:37035100	c.62C>A	p.A21E	αA	0.0323202	0.965599
chr3:37035121	c.83C>T	p.P28L	αB	0.0318828	0.965545
chr3:37035124	c.86C>G	p.A29G	αB	0.000408048	0.999433
chr3:37035142	c.104T>G	p.M35R	αB	0.0156715	0.983195
chr3:37035151	c.113A>G	p.N38S	αB	0.0314949	0.965952
chr3:37035152	c.114C>G	p.N38K	αB	2.44239e-06	0.999996
chr3:37038114	c.121G>C	p.D41H	αB	0.0126018	0.985847
chr3:37038124	c.131C>T	p.S44F		0.00807556	0.99133
chr3:37038139	c.146T>A	p.V49E	β1	0.000429185	0.999491
chr3:37038180	c.187G>A	p.D63N	β2	0.0521802	0.945293
chr3:37038182	c.189C>A	p.D63E	β2	8.78905e-06	0.999988
chr3:37038192	c.199G>A	p.G67R		4.15259e-07	0.999999
chr3:37038192	c.199G>T	p.G67W		7.93882e-07	0.999999
chr3:37038193	c.200G>A	p.G67E		0.000816623	0.999001
chr3:37042467	c.229T>C	p.C77R		0.00519887	0.993901
chr3:37042468	c.230G>A	p.C77Y		0.00848239	0.990358
chr3:37042483	c.245C>T	p.T82I		0.0483613	0.949182
chr3:37042537	c.299G>C	p.R100P		0.0311572	0.966354
chr3:37042544	c.306G>C	p.E102D		0.000278752	0.999668
chr3:37045905	c.320T>G	p.I107R	αD	6.19184e-06	0.999991
chr3:37045935	c.350C>T	p.T117M		0.00244533	0.997185
chr3:37045965	c.380G>A	p.R127K	β3	0.0205372	0.977336
chr3:37048483	c.382G>C	p.A128P	β4	0.000195137	0.999755
chr3:37050315	c.464T>G	p.L155R		0.00610211	0.993664
chr3:37050395	c.544A>G	p.R182G	αF	9.8901e-06	0.999985
chr3:37050396	c.545G>A	p.R182K	αF	0.0160446	0.983035
chr3:37053319	c.554T>G	p.V185G	αF	6.61274e-05	0.999917
chr3:37053590	c.677G>A	p.R226Q		0.00762087	0.991442
chr3:37055976	c.731G>A	p.G244D	β10	0.000557415	0.99927
chr3:37055984	c.739T>C	p.S247P	β10	0.0132146	0.986315
chr3:37056024	c.779T>G	p.L260R	β11	0.00750931	0.991888
chr3:37058999	c.793C>A	p.R265S	β11'	0.0219891	0.976449
chr3:37058999	c.793C>T	p.R265C	β11'	0.00256755	0.996978
chr3:37059033	c.827T>G	p.I276R	αH	0.000625802	0.99919
chr3:37059048	c.842C>T	p.A281V	αH	0.000296535	0.999665
chr3:37059089	c.883A>G	p.S295G	β12	1.75565e-05	0.999974
chr3:37059089	c.883A>C	p.S295R	β12	0.00231266	0.997238
chr3:37059090	c.884G>A	p.S295N	β12	0.0318671	0.965093
chr3:37061834	c.918T>A	p.N306K		0.00320609	0.996731
chr3:37061902	c.986A>C	p.H329P	αI	0.0106573	0.988602
chr3:37061953	c.1037A>G	p.Q346R		3.0837e-05	0.999959
chr3:37061954	c.1038G>T	p.Q346H		0.0136125	0.985254
