# Supplementary material for: Classification of MLH1 Missense VUS Using Protein Structure-Based Deep Learning-Ramachandran Plot-Molecular Dynamics Simulations Method
Source: Int J Mol Sci. 2024 Jan 10;25(2):850. doi: 10.3390/ijms25020850 (PMC10815254; doi:10.3390/ijms25020850)
Supplement: Supplementary file 1 [file ijms-25-00850-s001.zip › Supplementary Table S3.xlsx]

## Sheet: Sheet1
Supplementary table 3. Classification of MLH1 missense VUS by DL-RP-MDS.
Genome position (GRCh37)	Change		Location	DL-RP-MDS/ClinVar
	Nucleotide	Amino Acid		P(U)	P(D)
chr3:37061892	c.976G>A	p.V326M	αI	0.0195712	0.980444
chr3:37050393	c.542G>A	p.G181D	αF	0.0484868	0.951544
chr3:37061902	c.986A>G	p.H329R	αI	0.0556412	0.944401
chr3:37053527	c.614G>T	p.R205M	β8	0.0570996	0.942921
chr3:37050317	c.466T>C	p.F156L		0.0668763	0.933148
chr3:37042467	c.229T>G	p.C77G		0.0914213	0.908616
chr3:37053333	c.568A>G	p.I190V		0.0932918	0.906754
chr3:37059069	c.863C>G	p.T288R		0.097642	0.902399
chr3:37061811	c.895A>G	p.S299G		0.10694	0.893105
chr3:37055988	c.743A>G	p.N248S		0.113386	0.886678
chr3:37038126	c.133A>T	p.T45S		0.116077	0.883979
chr3:37035074	c.36C>G	p.D12E	αA	0.119513	0.88053
chr3:37035064	c.26G>A	p.R9Q		0.120595	0.879465
chr3:37055973	c.728A>G	p.N243S	β10	0.133612	0.866457
chr3:37061810	c.894C>G	p.I298M	β12	0.138452	0.861612
chr3:37059071	c.865C>T	p.H289Y		0.145126	0.854918
chr3:37059009	c.803A>C	p.E268A		0.145983	0.85407
chr3:37053325	c.560A>G	p.N187S	αF	0.146534	0.853521
chr3:37038156	c.163G>A	p.G55S		0.149794	0.850244
chr3:37053523	c.610G>A	p.V204I	β8	0.151702	0.848347
chr3:37050351	c.500A>G	p.K167R		0.156781	0.843282
chr3:37056032	c.787A>C	p.N263H		0.183575	0.816478
chr3:37050382	c.531G>T	p.L177F	αF	0.188152	0.811897
chr3:37059042	c.836T>C	p.V279A	αH	0.188295	0.811744
chr3:37061870	c.954C>A	p.H318Q		0.188952	0.811107
chr3:37059090	c.884G>C	p.S295T	β12	0.1992	0.800887
chr3:37056005	c.760A>C	p.K254Q		0.207288	0.79278
chr3:37055957	c.712C>G	p.L238V		0.213158	0.786905
chr3:37055967	c.722A>G	p.K241R	β10	0.218259	0.781819
chr3:37053527	c.614G>C	p.R205T	β8	0.22474	0.775313
chr3:37035143	c.105G>T	p.M35I	αB	0.225507	0.774569
chr3:37042534	c.296T>G	p.F99C		0.227276	0.7728
chr3:37035066	c.28C>T	p.R10W		0.227511	0.772511
chr3:37035146	c.108T>G	p.I36M	αB	0.244761	0.755285
chr3:37045928	c.343A>G	p.I115V	β3	0.25458	0.745482
chr3:37050309	c.458A>G	p.E153G	β6	0.258513	0.741554
chr3:37045920	c.335A>G	p.H112R	β3	0.261512	0.738567
chr3:37042525	c.287C>T	p.T96I		0.26228	0.737759
chr3:37053563	c.650G>A	p.R217H	αG	0.276154	0.723943
chr3:37055931	c.686T>C	p.I229T	β9	0.277225	0.722866
chr3:37035057	c.19G>T	p.V7F		0.282976	0.717104
chr3:37045908	c.323G>A	p.S108N	αD	0.284729	0.715337
chr3:37055945	c.700G>A	p.E234K	β9	0.290585	0.709514
chr3:37048526	c.425G>T	p.C142F	β5'	0.292058	0.708026
chr3:37038135	c.142C>G	p.Q48E	β1	0.293218	0.706849
chr3:37038193	c.200G>T	p.G67V		0.294592	0.705468
chr3:37053520	c.607G>C	p.D203H	β8	0.295199	0.704885
chr3:37053566	c.653C>T	p.S218F	αG	0.2954	0.704667
chr3:37038189	c.196A>G	p.T66A		0.297785	0.702289
chr3:37045925	c.340A>G	p.T114A	β3	0.312648	0.687423
chr3:37053557	c.644A>G	p.N215S	αG	0.313784	0.686292
chr3:37050371	c.520G>A	p.G174R	αF	0.314239	0.685828
chr3:37056008	c.763A>C	p.K255Q		0.320378	0.679699
chr3:37048483	c.382G>T	p.A128S	β4	0.320405	0.679657
chr3:37035117	c.79C>T	p.R27W	αA	0.32732	0.672737
chr3:37061856	c.940G>T	p.V314F		0.32782	0.672225
chr3:37053313	c.548A>G	p.Y183C	αF	0.331294	0.668764
chr3:37035149	c.111G>C	p.E37D	αB	0.335205	0.664854
chr3:37050377	c.526A>T	p.I176F	αF	0.33921	0.660878
chr3:37061944	c.1028A>G	p.Y343C		0.341655	0.658395
chr3:37035140	c.102G>T	p.E34D	αB	0.345079	0.654964
chr3:37053541	c.628G>C	p.A210P		0.346851	0.653203
chr3:37042461	c.223A>G	p.I75V		0.347081	0.65299
chr3:37053569	c.656T>C	p.I219T	αG	0.347496	0.652551
chr3:37038163	c.170A>G	p.K57R		0.349314	0.650749
chr3:37053559	c.646A>G	p.I216V	αG	0.353037	0.647023
chr3:37045902	c.317G>A	p.S106N	αD	0.358752	0.641324
chr3:37061823	c.907G>C	p.V303L		0.371529	0.628543
chr3:37035116	c.78G>C	p.Q26H	αA	0.38005	0.620002
chr3:37061827	c.911A>C	p.D304A		0.389766	0.610321
chr3:37061928	c.1012A>C	p.N338H		0.390698	0.609346
chr3:37059034	c.828A>G	p.I276M	αH	0.392849	0.607204
chr3:37050364	c.513A>C	p.E171D	αF	0.396575	0.603465
chr3:37048538	c.437A>G	p.Q146R		0.39835	0.601723
chr3:37035115	c.77A>C	p.Q26P	αA	0.400959	0.599095
chr3:37061914	c.998A>G	p.K333R	αI	0.405943	0.594133
chr3:37048548	c.447G>C	p.Q149H	β6	0.406734	0.593322
chr3:37058997	c.791A>T	p.H264L		0.407161	0.592903
chr3:37045947	c.362A>G	p.D121G		0.40916	0.59092
chr3:37045899	c.314C>T	p.A105V	αD	0.409347	0.590711
chr3:37061881	c.965T>C	p.I322T	αI	0.409956	0.590076
chr3:37048501	c.400A>G	p.K134E	β5	0.412022	0.588037
chr3:37048541	c.440G>T	p.G147V	β6	0.414567	0.585489
chr3:37035141	c.103A>G	p.M35V	αB	0.416503	0.583562
chr3:37045931	c.346A>G	p.T116A	β3	0.416848	0.583236
chr3:37035154	c.116G>T	p.C39F	αB	0.41758	0.582482
chr3:37038195	c.202A>G	p.I68V		0.418419	0.581604
chr3:37035095	c.57C>G	p.I19M	αA	0.424247	0.575835
chr3:37042527	c.289T>G	p.Y97D		0.424847	0.575224
chr3:37061859	c.943C>T	p.H315Y		0.425757	0.574292
chr3:37045929	c.344T>C	p.I115T	β3	0.429729	0.570327
chr3:37048527	c.426T>G	p.C142W	β5'	0.429916	0.570143
chr3:37061803	c.887T>C	p.L296S	β12	0.435406	0.564662
chr3:37048516	c.415C>G	p.P139A		0.435837	0.564213
chr3:37053588	c.675T>A	p.S225R	αG	0.437718	0.562341
chr3:37035067	c.29G>A	p.R10Q		0.438045	0.562028
chr3:37042503	c.265G>A	p.E89K		0.439273	0.560783
chr3:37053578	c.665A>G	p.N222S	αG	0.443902	0.556147
chr3:37061896	c.980A>C	p.Q327P	αI	0.445241	0.554825
chr3:37048525	c.424T>A	p.C142S	β5'	0.446861	0.553202
chr3:37045904	c.319A>G	p.I107V	αD	0.447382	0.552668
chr3:37050333	c.482C>T	p.T161M	αE	0.452009	0.548044
chr3:37061813	c.897T>G	p.S299R		0.452424	0.547638
chr3:37035076	c.38A>G	p.E13G	αA	0.453454	0.546614
chr3:37035042	c.4T>G	p.S2A		0.457852	0.542216
chr3:37042479	c.241A>G	p.T81A		0.459035	0.541045
chr3:37035084	c.46G>A	p.V16M	αA	0.462353	0.537724
chr3:37050326	c.475A>G	p.I159V	αE	0.466402	0.53365
chr3:37038157	c.164G>A	p.G55D		0.469686	0.530345
chr3:37038129	c.136A>G	p.S46G	β1	0.47208	0.527984
chr3:37042453	c.215A>G	p.D72G	αC	0.475493	0.524562
chr3:37035079	c.41C>T	p.T14I	αA	0.476697	0.523353
chr3:37042516	c.278G>A	p.S93N		0.477722	0.522333
chr3:37048486	c.385A>G	p.S129G	β4	0.477889	0.522162
chr3:37061849	c.933G>T	p.K311N		0.477984	0.522057
chr3:37045896	c.311T>C	p.L104S	αD	0.480619	0.519434
chr3:37035070	c.32T>C	p.L11P		0.482797	0.517248
chr3:37056030	c.785T>G	p.I262S	β11	0.484347	0.515708
chr3:37038130	c.137G>A	p.S46N	β1	0.486024	0.514022
chr3:37050312	c.461A>T	p.D154V		0.487825	0.512219
chr3:37055942	c.697T>A	p.C233S	β9	0.488767	0.511296
chr3:37059081	c.875T>C	p.L292P	β12	0.489188	0.510893
chr3:37035097	c.59C>T	p.A20V	αA	0.490022	0.510019
chr3:37055940	c.695G>T	p.G232V	β9	0.490956	0.509102
chr3:37050305	c.454G>T	p.V152L	β6	0.492757	0.507298
chr3:37045932	c.347C>T	p.T116I	β3	0.495038	0.50501
chr3:37050329	c.478G>T	p.A160S	αE	0.501134	0.49893
chr3:37053502	c.589C>G	p.Q197E		0.501389	0.498669
chr3:37059048	c.842C>G	p.A281G	αH	0.502905	0.497155
chr3:37056024	c.779T>A	p.L260H	β11	0.503001	0.497049
chr3:37059035	c.829G>A	p.E277K	αH	0.50358	0.49647
chr3:37042491	c.253C>G	p.L85V		0.504058	0.495999
chr3:37038174	c.181A>G	p.I61V	β2	0.504061	0.495975
chr3:37042471	c.233A>T	p.E78V		0.504147	0.495923
chr3:37055953	c.708A>C	p.K236N		0.504289	0.495773
chr3:37059056	c.850T>G	p.L284V		0.505634	0.494422
chr3:37061900	c.984G>C	p.Q328H	αI	0.506063	0.493992
chr3:37059068	c.862A>G	p.T288A		0.508714	0.491336
chr3:37035120	c.82C>T	p.P28S	αB	0.512207	0.487861
chr3:37042486	c.248G>A	p.S83N		0.51225	0.4878
chr3:37055966	c.721A>G	p.K241E	β10	0.515572	0.48447
chr3:37038145	c.152T>C	p.V51A	β1	0.516352	0.483701
chr3:37053322	c.557A>G	p.H186R	αF	0.520124	0.479925
chr3:37055981	c.736A>G	p.I246V	β10	0.5205	0.479566
chr3:37053515	c.602T>C	p.V201A		0.524184	0.47586
chr3:37035144	c.106A>T	p.I36F	αB	0.524247	0.475799
chr3:37038187	c.194G>T	p.G65V		0.525289	0.474751
chr3:37042483	c.245C>G	p.T82S		0.525839	0.474208
chr3:37045923	c.338T>A	p.V113D	β3	0.527328	0.472725
chr3:37061809	c.893T>C	p.I298T	β12	0.531793	0.468271
chr3:37050348	c.497T>C	p.L166S	αE	0.534193	0.465846
chr3:37042452	c.214G>T	p.D72Y	αC	0.534819	0.465222
chr3:37053536	c.623C>T	p.P208L	β8	0.535882	0.46417
chr3:37042474	c.236G>A	p.R79K		0.536662	0.463398
chr3:37050389	c.538G>T	p.V180F	αF	0.537147	0.462905
chr3:37042465	c.227T>A	p.V76E		0.538692	0.461348
chr3:37050390	c.539T>C	p.V180A	αF	0.542361	0.457684
chr3:37042450	c.212A>G	p.E71G	αC	0.543761	0.456291
chr3:37056021	c.776T>C	p.L259S	β11	0.543773	0.456272
chr3:37059050	c.844G>A	p.A282T	αH	0.543994	0.456048
chr3:37042494	c.256C>G	p.Q86E		0.545493	0.454548
chr3:37055993	c.748A>T	p.N250Y		0.545587	0.454464
chr3:37050323	c.472A>C	p.N158H		0.548583	0.451469
chr3:37053321	c.556C>A	p.H186N	αF	0.551819	0.448223
chr3:37045892	c.307G>A	p.A103T	αD	0.553764	0.446272
chr3:37053330	c.565G>A	p.G189S		0.553944	0.4461
chr3:37056011	c.766T>A	p.C256S		0.554451	0.44559
chr3:37055999	c.754T>C	p.S252P		0.554634	0.445421
chr3:37035082	c.44T>C	p.V15A	αA	0.555865	0.444181
chr3:37048550	c.449T>A	p.I150N	β6	0.556019	0.444027
chr3:37055993	c.748A>C	p.N250H		0.557179	0.44287
chr3:37048496	c.395A>G	p.D132G		0.557493	0.442521
chr3:37061878	c.962G>A	p.S321N	αI	0.559982	0.440051
chr3:37038126	c.133A>G	p.T45A		0.563004	0.437038
chr3:37058999	c.793C>G	p.R265G	β11'	0.56367	0.436374
chr3:37053348	c.583A>G	p.K195E	β7	0.564296	0.435754
chr3:37035073	c.35A>G	p.D12G	αA	0.56814	0.431893
chr3:37042455	c.217C>A	p.L73M		0.56831	0.431729
chr3:37061833	c.917A>G	p.N306S		0.569002	0.431065
chr3:37038141	c.148A>G	p.I50V	β1	0.569912	0.430128
chr3:37035088	c.50A>G	p.N17S	αA	0.571125	0.428926
chr3:37059044	c.838T>G	p.Y280D	αH	0.571839	0.428196
chr3:37035106	c.68A>C	p.E23A	αA	0.574392	0.425648
chr3:37061941	c.1025T>C	p.M342T		0.580983	0.419053
chr3:37035137	c.99A>C	p.K33N	αB	0.581408	0.418631
chr3:37045919	c.334C>G	p.H112D	β3	0.583615	0.416425
chr3:37035154	c.116G>A	p.C39Y	αB	0.584046	0.415993
chr3:37035111	c.73A>G	p.I25V	αA	0.584603	0.415431
chr3:37042452	c.214G>A	p.D72N	αC	0.589387	0.410657
chr3:37061905	c.989T>C	p.I330T	αI	0.590035	0.410009
chr3:37053547	c.634A>G	p.T212A	αG	0.590213	0.409823
chr3:37042479	c.241A>T	p.T81S		0.593711	0.406339
chr3:37061844	c.928A>G	p.T310A		0.59466	0.405364
chr3:37059054	c.848A>C	p.Y283S		0.594792	0.405254
chr3:37035060	c.22A>G	p.I8V		0.595617	0.404416
chr3:37045904	c.319A>C	p.I107L	αD	0.596082	0.40395
chr3:37048528	c.427G>A	p.A143T		0.596219	0.403837
chr3:37059069	c.863C>T	p.T288I		0.596271	0.40379
chr3:37055993	c.748A>G	p.N250D		0.602412	0.397617
chr3:37053539	c.626A>C	p.N209T		0.604607	0.395428
chr3:37048505	c.404T>C	p.L135P	β5	0.606976	0.393065
chr3:37045956	c.371G>A	p.C124Y		0.608285	0.391749
chr3:37042458	c.220G>A	p.D74N		0.608742	0.391294
chr3:37055955	c.710C>T	p.T237I		0.608811	0.391218
chr3:37045952	c.367A>G	p.K123E		0.608925	0.391106
chr3:37050321	c.470A>C	p.Y157S		0.609208	0.390832
chr3:37038152	c.159G>T	p.E53D	β1	0.609941	0.390092
chr3:37050343	c.492A>C	p.K164N	αE	0.612426	0.387604
chr3:37035135	c.97A>G	p.K33E	αB	0.612691	0.387341
chr3:37038167	c.174G>T	p.L58F	β2	0.613367	0.38667
chr3:37038197	c.204C>G	p.I68M		0.613607	0.386427
chr3:37061910	c.994A>G	p.S332G	αI	0.614182	0.385854
chr3:37050306	c.455T>G	p.V152G	β6	0.614346	0.385685
chr3:37038162	c.169A>C	p.K57Q		0.614792	0.385227
chr3:37050308	c.457G>A	p.E153K	β6	0.61703	0.382993
chr3:37059032	c.826A>G	p.I276V	αH	0.617922	0.382114
chr3:37042495	c.257A>G	p.Q86R		0.618659	0.381377
chr3:37061923	c.1007G>A	p.G336D	αI	0.621345	0.378676
chr3:37035099	c.61G>T	p.A21S	αA	0.621494	0.378538
chr3:37059058	c.852G>T	p.L284F		0.621532	0.378481
chr3:37053514	c.601G>C	p.V201L		0.622067	0.377973
chr3:37050390	c.539T>G	p.V180G	αF	0.62503	0.374998
chr3:37053521	c.608A>G	p.D203G	β8	0.625627	0.37441
chr3:37042485	c.247A>G	p.S83G		0.627421	0.372601
chr3:37035069	c.31C>G	p.L11V		0.62754	0.372492
chr3:37048510	c.409G>A	p.A137T		0.629426	0.370611
chr3:37053521	c.608A>T	p.D203V	β8	0.629735	0.370294
chr3:37035106	c.68A>G	p.E23G	αA	0.630335	0.369689
chr3:37035096	c.58G>A	p.A20T	αA	0.63038	0.369641
chr3:37035148	c.110A>G	p.E37G	αB	0.634058	0.365969
chr3:37059074	c.868C>G	p.P290A	β12	0.635348	0.364683
chr3:37061899	c.983A>C	p.Q328P	αI	0.635592	0.364444
chr3:37048511	c.410C>T	p.A137V		0.635794	0.364249
chr3:37035077	c.39G>C	p.E13D	αA	0.639102	0.360923
chr3:37042539	c.301G>C	p.G101R		0.641632	0.358411
chr3:37035062	c.24T>G	p.I8M		0.643708	0.356331
chr3:37061923	c.1007G>C	p.G336A	αI	0.64537	0.354662
chr3:37061845	c.929C>G	p.T310R		0.647021	0.353011
chr3:37045937	c.352A>G	p.K118E	β3	0.64763	0.3524
chr3:37035142	c.104T>A	p.M35K	αB	0.651796	0.348233
chr3:37053322	c.557A>C	p.H186P	αF	0.652443	0.347589
chr3:37061950	c.1034C>T	p.T345I		0.653284	0.346757
chr3:37055997	c.752A>G	p.Y251C		0.653356	0.346666
chr3:37042518	c.280A>G	p.I94V		0.656964	0.34306
chr3:37053565	c.652T>C	p.S218P	αG	0.657001	0.343024
chr3:37055990	c.745G>A	p.A249T		0.65796	0.342061
chr3:37038183	c.190A>T	p.N64Y		0.658909	0.341118
chr3:37053587	c.674G>T	p.S225I	αG	0.66089	0.339128
chr3:37042480	c.242C>T	p.T81I		0.661808	0.338239
chr3:37061827	c.911A>G	p.D304G		0.661797	0.338227
chr3:37035129	c.91G>A	p.A31T	αB	0.662409	0.337611
chr3:37061913	c.997A>G	p.K333E	αI	0.665118	0.334912
chr3:37035091	c.53G>A	p.R18H	αA	0.666745	0.333287
chr3:37050332	c.481A>G	p.T161A	αE	0.667748	0.332278
chr3:37042475	c.237G>T	p.R79S		0.668282	0.331745
chr3:37061901	c.985C>T	p.H329Y	αI	0.670616	0.329407
chr3:37035132	c.94A>T	p.I32F	αB	0.671821	0.3282
chr3:37042464	c.226G>A	p.V76I		0.671967	0.328044
chr3:37061889	c.973C>T	p.R325W	αI	0.673243	0.326776
chr3:37053530	c.617C>T	p.T206I	β8	0.673455	0.32657
chr3:37038163	c.170A>C	p.K57T		0.673986	0.326035
chr3:37059067	c.861C>G	p.N287K		0.674539	0.325493
chr3:37045955	c.370T>C	p.C124R		0.675261	0.324772
chr3:37035129	c.91G>T	p.A31S	αB	0.67936	0.32066
chr3:37035066	c.28C>G	p.R10G		0.679903	0.32012
chr3:37050360	c.509G>A	p.S170N	αF	0.681526	0.318486
chr3:37050383	c.532G>C	p.E178Q	αF	0.681856	0.318164
chr3:37055951	c.706A>G	p.K236E		0.682632	0.317404
chr3:37035090	c.52C>G	p.R18G	αA	0.684442	0.315571
chr3:37038156	c.163G>T	p.G55C		0.688648	0.31138
chr3:37056014	c.769A>G	p.I257V	β11	0.689193	0.310822
chr3:37035124	c.86C>A	p.A29D	αB	0.690402	0.309612
chr3:37055927	c.682C>A	p.L228M	β9	0.690462	0.309556
chr3:37038113	c.120A>C	p.L40F	αB	0.692232	0.307787
chr3:37042462	c.224T>C	p.I75T		0.693272	0.306747
chr3:37056035	c.790C>T	p.H264Y		0.693456	0.306572
chr3:37056006	c.761A>G	p.K254R		0.695833	0.304182
chr3:37038138	c.145G>A	p.V49M	β1	0.696386	0.303631
chr3:37048484	c.383C>G	p.A128G	β4	0.696893	0.30313
chr3:37061860	c.944A>C	p.H315P		0.697172	0.302855
chr3:37048525	c.424T>C	p.C142R	β5'	0.698085	0.30193
chr3:37035051	c.13G>C	p.A5P		0.698373	0.301646
chr3:37056029	c.784A>G	p.I262V	β11	0.701471	0.298552
chr3:37061817	c.901C>G	p.Q301E		0.706071	0.293953
chr3:37056007	c.762G>T	p.K254N		0.706137	0.293887
chr3:37053563	c.650G>C	p.R217P	αG	0.706588	0.293439
chr3:37055939	c.694G>A	p.G232R	β9	0.707413	0.292601
chr3:37045944	c.359C>G	p.A120G		0.708621	0.291399
chr3:37035075	c.37G>A	p.E13K	αA	0.70955	0.290477
chr3:37055984	c.739T>G	p.S247A	β10	0.709578	0.290441
chr3:37059027	c.821A>G	p.K274R	αH	0.709672	0.290339
chr3:37048553	c.452C>T	p.T151M	β6	0.709814	0.290216
chr3:37053331	c.566G>C	p.G189A		0.713649	0.28637
chr3:37059059	c.853C>T	p.P285S		0.713742	0.286263
chr3:37056019	c.774C>G	p.F258L	β11	0.714295	0.28572
chr3:37053319	c.554T>C	p.V185A	αF	0.716585	0.283426
chr3:37038199	c.206G>A	p.R69K	αC	0.718525	0.281489
chr3:37035048	c.10G>A	p.V4M		0.718618	0.281395
chr3:37053581	c.668C>G	p.A223G	αG	0.718658	0.281356
chr3:37038124	c.131C>G	p.S44C		0.719421	0.280591
chr3:37056022	c.777A>C	p.L259F	β11	0.721973	0.278033
chr3:37042531	c.293G>A	p.G98D		0.722809	0.277204
chr3:37059003	c.797T>C	p.L266P	β11'	0.722898	0.277121
chr3:37050357	c.506C>T	p.P169L	αF	0.730751	0.269255
chr3:37061940	c.1024A>G	p.M342V		0.730917	0.269096
chr3:37056012	c.767G>A	p.C256Y		0.735108	0.264908
chr3:37050392	c.541G>A	p.G181S	αF	0.735834	0.264178
chr3:37048523	c.422C>G	p.P141R	β5'	0.740815	0.259198
chr3:37061941	c.1025T>G	p.M342R		0.742625	0.257397
chr3:37035052	c.14C>T	p.A5V		0.745456	0.25456
chr3:37050311	c.460G>A	p.D154N		0.746103	0.253912
chr3:37048493	c.392C>T	p.S131L	β4	0.746387	0.253622
chr3:37050383	c.532G>A	p.E178K	αF	0.746437	0.253577
chr3:37038137	c.144A>C	p.Q48H	β1	0.747171	0.252838
chr3:37048516	c.415C>A	p.P139T		0.747412	0.252591
chr3:37053581	c.668C>T	p.A223V	αG	0.74793	0.252071
chr3:37045947	c.362A>T	p.D121V		0.749043	0.25097
chr3:37038118	c.125C>T	p.A42V	αB	0.749137	0.25088
chr3:37053536	c.623C>G	p.P208R	β8	0.749445	0.250575
chr3:37038180	c.187G>C	p.D63H	β2	0.752679	0.247335
chr3:37035103	c.65G>T	p.G22V	αA	0.752821	0.2472
chr3:37038170	c.177T>G	p.I59M	β2	0.753397	0.246605
chr3:37038199	c.206G>C	p.R69T	αC	0.753974	0.246037
chr3:37050359	c.508A>G	p.S170G	αF	0.754443	0.245553
chr3:37035070	c.32T>G	p.L11R		0.756217	0.243785
chr3:37053343	c.578C>T	p.S193L	β7	0.756589	0.243431
chr3:37035118	c.80G>C	p.R27P	αA	0.757014	0.243002
chr3:37045911	c.326A>G	p.H109R	αD	0.757262	0.242744
chr3:37035084	c.46G>C	p.V16L	αA	0.757295	0.242701
chr3:37045930	c.345T>G	p.I115M	β3	0.759296	0.240705
chr3:37061851	c.935A>C	p.H312P		0.760217	0.239785
chr3:37059008	c.802G>C	p.E268Q		0.762495	0.237514
chr3:37061812	c.896G>A	p.S299N		0.76295	0.237067
chr3:37053316	c.551C>T	p.S184L	αF	0.766502	0.233509
chr3:37055933	c.688G>C	p.E230Q	β9	0.772683	0.227326
chr3:37053352	c.587A>C	p.K196T	β7	0.773156	0.226853
chr3:37059054	c.848A>T	p.Y283F		0.773873	0.226139
chr3:37045934	c.349A>G	p.T117A	β3	0.774864	0.225142
chr3:37059020	c.814T>G	p.L272V	αH	0.775462	0.224553
chr3:37056027	c.782T>A	p.F261Y	β11	0.777801	0.2222
chr3:37053319	c.554T>A	p.V185E	αF	0.779152	0.220862
chr3:37050360	c.509G>C	p.S170T	αF	0.779947	0.220071
chr3:37048535	c.434A>G	p.N145S		0.782752	0.217257
chr3:37045901	c.316A>G	p.S106G	αD	0.783302	0.216705
chr3:37048483	c.382G>A	p.A128T	β4	0.784495	0.21551
chr3:37055940	c.695G>A	p.G232E	β9	0.785169	0.214843
chr3:37061904	c.988A>G	p.I330V	αI	0.786555	0.213458
chr3:37061811	c.895A>T	p.S299C		0.786795	0.213205
chr3:37050357	c.506C>A	p.P169Q	αF	0.787922	0.212084
chr3:37042498	c.260C>G	p.S87C		0.788167	0.21184
chr3:37035075	c.37G>C	p.E13Q	αA	0.788304	0.211699
chr3:37061835	c.919G>A	p.V307M		0.79039	0.209613
chr3:37059003	c.797T>G	p.L266R	β11'	0.791021	0.20898
chr3:37061861	c.945C>G	p.H315Q		0.793171	0.206821
chr3:37035067	c.29G>T	p.R10L		0.793633	0.206376
chr3:37035115	c.77A>G	p.Q26R	αA	0.79412	0.205883
chr3:37055979	c.734A>G	p.Y245C	β10	0.794643	0.205352
chr3:37053321	c.556C>T	p.H186Y	αF	0.796655	0.203357
chr3:37035072	c.34G>A	p.D12N	αA	0.797433	0.202572
chr3:37061926	c.1010C>G	p.S337C		0.798023	0.201984
chr3:37048541	c.440G>C	p.G147A	β6	0.80067	0.199331
chr3:37035117	c.79C>G	p.R27G	αA	0.804284	0.195732
chr3:37035081	c.43G>C	p.V15L	αA	0.807353	0.192643
chr3:37067128	c.1039A>G	p.T347A		0.809921	0.190083
chr3:37035085	c.47T>G	p.V16G	αA	0.81	0.19
chr3:37042521	c.283T>G	p.S95A		0.811048	0.188964
chr3:37048523	c.422C>T	p.P141L	β5'	0.811156	0.18885
chr3:37061872	c.956A>C	p.E319A		0.811416	0.188592
chr3:37042459	c.221A>T	p.D74V		0.812234	0.187764
chr3:37038175	c.182T>G	p.I61S	β2	0.812431	0.187572
chr3:37035130	c.92C>T	p.A31V	αB	0.813028	0.186961
chr3:37035127	c.89A>T	p.N30I	αB	0.815303	0.184701
chr3:37048507	c.406A>G	p.K136E		0.815302	0.184689
chr3:37045914	c.329T>G	p.V110G	αD	0.819828	0.180163
chr3:37053328	c.563C>T	p.A188V		0.820736	0.179254
chr3:37048529	c.428C>T	p.A143V		0.82109	0.17891
chr3:37035127	c.89A>G	p.N30S	αB	0.823296	0.1767
chr3:37059033	c.827T>C	p.I276T	αH	0.823905	0.176082
chr3:37061895	c.979C>G	p.Q327E	αI	0.827238	0.172769
chr3:37050342	c.491A>T	p.K164I	αE	0.828012	0.171983
chr3:37059005	c.799G>A	p.V267I		0.829367	0.170625
chr3:37042537	c.299G>A	p.R100Q		0.831919	0.168092
chr3:37050375	c.524A>T	p.K175I	αF	0.835038	0.164966
chr3:37038153	c.160G>A	p.G54R		0.835155	0.164857
chr3:37050338	c.487A>G	p.R163G	αE	0.836419	0.163586
chr3:37045932	c.347C>A	p.T116K	β3	0.837624	0.162374
chr3:37045961	c.376T>A	p.Y126N	β4	0.841089	0.15891
chr3:37035081	c.43G>A	p.V15M	αA	0.843142	0.156868
chr3:37059077	c.871T>C	p.F291L	β12	0.847562	0.152434
chr3:37050381	c.530T>C	p.L177S	αF	0.849833	0.150163
chr3:37056012	c.767G>T	p.C256F		0.852078	0.147907
chr3:37048549	c.448A>C	p.I150L	β6	0.852449	0.147543
chr3:37059045	c.839A>T	p.Y280F	αH	0.852914	0.147084
chr3:37055971	c.726G>A	p.M242I	β10	0.853662	0.146331
chr3:37053570	c.657C>G	p.I219M	αG	0.856771	0.143228
chr3:37050354	c.503A>T	p.N168I	αF	0.859386	0.14062
chr3:37053583	c.670G>A	p.V224I	αG	0.859928	0.140079
chr3:37038150	c.157G>A	p.E53K	β1	0.861466	0.138527
chr3:37042525	c.287C>A	p.T96N		0.861734	0.138248
chr3:37061869	c.953A>G	p.H318R		0.864667	0.135328
chr3:37061833	c.917A>T	p.N306I		0.86793	0.132062
chr3:37053550	c.637G>C	p.V213L	αG	0.871007	0.128982
chr3:37053562	c.649C>A	p.R217S	αG	0.871294	0.128694
chr3:37061942	c.1026G>A	p.M342I		0.872527	0.127457
chr3:37035093	c.55A>C	p.I19L	αA	0.873738	0.126263
chr3:37059011	c.805T>A	p.S269T	αH	0.877514	0.122494
chr3:37035130	c.92C>G	p.A31G	αB	0.879361	0.120632
chr3:37035063	c.25C>T	p.R9W		0.879771	0.120225
chr3:37048487	c.386G>A	p.S129N	β4	0.885346	0.114643
chr3:37035043	c.5C>T	p.S2L		0.885556	0.114455
chr3:37061916	c.1000C>T	p.L334F	αI	0.893702	0.106289
chr3:37035128	c.90T>G	p.N30K	αB	0.894709	0.105279
chr3:37048514	c.413C>G	p.P138R		0.897262	0.102738
chr3:37053535	c.622C>T	p.P208S	β8	0.901073	0.0989291
chr3:37045959	c.374C>T	p.A125V	β4	0.902171	0.0978221
chr3:37056000	c.755C>T	p.S252L		0.910517	0.0894676
chr3:37055976	c.731G>T	p.G244V	β10	0.911266	0.0887358
chr3:37055949	c.704A>T	p.D235V	β9	0.911859	0.0881394
chr3:37061907	c.991G>A	p.E331K	αI	0.914703	0.0852882
chr3:37042455	c.217C>G	p.L73V		0.923488	0.0765074
chr3:37059054	c.848A>G	p.Y283C		0.928561	0.0714431
chr3:37056023	c.778C>G	p.L260V	β11	0.932169	0.0678244
chr3:37053586	c.673A>G	p.S225G	αG	0.936318	0.0636684
chr3:37035105	c.67G>A	p.E23K	αA	0.942109	0.0578734
chr3:37042471	c.233A>C	p.E78A		0.945279	0.0547124
chr3:37053506	c.593G>A	p.G198E		0.945554	0.0544423
chr3:37042524	c.286A>G	p.T96A		0.954661	0.0453334
chr3:37050330	c.479C>G	p.A160G	αE	0.959752	0.0402503
chr3:37042464	c.226G>T	p.V76L		0.963338	0.0366544
chr3:37059011	c.805T>C	p.S269P	αH	0.964335	0.0356611
chr3:37035063	c.25C>G	p.R9G		0.965211	0.034778
chr3:37038141	c.148A>T	p.I50F	β1	0.96562	0.0343731
chr3:37050313	c.462C>G	p.D154E		0.967745	0.0322517
chr3:37042461	c.223A>T	p.I75F		0.97169	0.0283046
chr3:37035051	c.13G>T	p.A5S		0.97667	0.0233298
chr3:37035134	c.96C>G	p.I32M	αB	0.980811	0.0191835
chr3:37061836	c.920T>C	p.V307A		0.98414	0.0158596
chr3:37053579	c.666T>G	p.N222K	αG	0.984812	0.0151828
chr3:37045956	c.371G>C	p.C124S		0.985031	0.0149689
chr3:37035145	c.107T>C	p.I36T	αB	0.992411	0.00758684
chr3:37056033	c.788A>G	p.N263S		0.99524	0.00475776
chr3:37056031	c.786C>G	p.I262M	β11	0.996327	0.0036714
chr3:37042504	c.266A>G	p.E89G		0.996816	0.00318235
chr3:37038118	c.125C>G	p.A42G	αB	0.999431	0.000568255
chr3:37055981	c.736A>T	p.I246L	β10	0.999777	0.000222032
chr3:37045959	c.374C>A	p.A125E	β4	0.999779	0.000220624
chr3:37050305	c.454G>A	p.V152M	β6	0.999996	3.78142e-06
