# Supplementary material for: Classification of MLH1 Missense VUS Using Protein Structure-Based Deep Learning-Ramachandran Plot-Molecular Dynamics Simulations Method
Source: Int J Mol Sci. 2024 Jan 10;25(2):850. doi: 10.3390/ijms25020850 (PMC10815254; doi:10.3390/ijms25020850)
Supplement: Supplementary file 1 [file ijms-25-00850-s001.zip › Supplementary Table S4.xlsx]

## Sheet: Sheet1
Supplementary table 4. Statistics for pathogenic variants and deleterious VUS
	N	Mean*	Standard Deviations	Standard Error of Mean	Median*
ATPase domain (Residues 1 - 207)
Pathogenic variants	29	80.6	49.8609	9.10332	67
Deleterious VUS	166	98.7289	59.7169	4.63493	96
t-statistic	-1.566 (p-value=.12)
MutS Homologs interaction domain (Residues 208 - 347)
Pathogenic variants	15	285.067	36.102	9.32149	281
Deleterious VUS	109	274.633	39.4914	3.78259	272
t-statistic	0.969 (p-value=.33)
*Relative to the residue position
