# Supplementary material for: Classification of MLH1 Missense VUS Using Protein Structure-Based Deep Learning-Ramachandran Plot-Molecular Dynamics Simulations Method
Source: Int J Mol Sci. 2024 Jan 10;25(2):850. doi: 10.3390/ijms25020850 (PMC10815254; doi:10.3390/ijms25020850)
Supplement: Supplementary file 1 [file ijms-25-00850-s001.zip › Supplementary Table S5.xlsx]

## Sheet: MLH1
Supplementary table 5. Predictions made by different in silico methods.
	Change			DL-RP-MDS/ClinVar	SIFT	SIFT4G	Polyphen2_HDIV	Polyphen2_HVAR	LRT	MutationTaster	MutationAssessor	FATHMM	PROVEAN	MetaSVM	MetaLR	MetaRNN	M_CAP	REVEL	PrimateAI	DEOGEN2	BayesDel_addAF	BayesDel_noAF	ClinPred	LIST_S2	fathmm_MKL_coding	fathmm_XF_coding
Genome position (GRCh37)	Nucleotide	Amino Acid	Location
				D: Deleterious; U: Unknown	D: Deleterious; T: Tolerate	D: Deleterious; T: Tolerate	B: Benign; P: Possible damaging; D: Probably damaging	B: Benign; P: Possible damaging; D: Probably damaging	D: Deleterious; N: Neutral; U: Unknown	D: Disease causing; N: Polymorphism; P: Polymorphism automatic; A : disease_causing_automatic	H: high; M: medium; L: low; N: neutral	D: Deleterious; T: Tolerated	D: Deleterious; N: Neutral	D: Deleterious; T: Tolerated	D: Deleterious; T: Tolerated	D: Deleterious; T: Tolerated	D: Deleterious; T: Tolerated	D: Deleterious; T: Tolerated	D: Deleterious; T: Tolerated	D: Deleterious; T: Tolerated	D: Deleterious; T: Tolerated	D: Deleterious; T: Tolerated	D: Deleterious; T: Tolerated	D: Deleterious; T: Tolerated	D: Deleterious; N:Neutral	D: Deleterious; N:Neutral
chr3:37035042	c.4T>G	p.S2A		D	T	T	B	B	N	N	N	D	N	T	T	T	D	T	T	T	T	T	T	T	D	N
chr3:37035043	c.5C>T	p.S2L		U	D	T	B	B	N	N	L	D	N	T	D	T	D	T	T	T	T	D	D	T	D	N
chr3:37035048	c.10G>A	p.V4M		U	T	T	B	B	N	D	N	D	N	T	T	T	D	T	T	T	D	T	D	T	D	N
chr3:37035051	c.13G>T	p.A5S		U	T	T	B	B	D	D	N	D	N	T	T	T	D	T	T	T	D	D	D	T	D	D
chr3:37035051	c.13G>C	p.A5P		U	T	T	B	B	D	D	N	D	N	T	T	T	D	T	T	T	D	T	D	T	D	D
chr3:37035052	c.14C>T	p.A5V		U	D	D	P	B	D	D	N	D	N	D	D	T	D	D	T	T	D	D	D	T	D	D
chr3:37035057	c.19G>T	p.V7F		D	D	D	P	B	D	D	M	D	N	D	D	T	D	D	T	D	D	D	T	D	D	D
chr3:37035060	c.22A>G	p.I8V		U	D	D	D	D	N	D	M	D	N	D	D	D	D	D	T	D	D	D	D	D	D	D
chr3:37035062	c.24T>G	p.I8M		U	D	D	D	D	D	D	H	D	N	D	D	D	D	D	T	D	D	D	D	D	D	N
chr3:37035063	c.25C>G	p.R9G		U	D	D	P	B	D	D	M	D	D	D	D	D	D	D	T	D	D	D	D	D	D	D
chr3:37035063	c.25C>T	p.R9W		U	D	D	D	D	D	D	H	D	D	D	D	D	D	D	T	D	D	D	D	D	D	D
chr3:37035064	c.26G>A	p.R9Q		D	T	T	P	B	D	D	L	D	N	D	D	D	D	D	T	T	D	D	D	D	D	D
chr3:37035066	c.28C>T	p.R10W		D	D	D	D	D	N	D	M	D	D	D	D	D	D	D	T	D	D	D	D	D	D	N
chr3:37035066	c.28C>G	p.R10G		U	D	D	D	D	D	D	M	D	D	D	D	D	D	D	D	D	D	D	D	D	D	N
chr3:37035067	c.29G>T	p.R10L		U	D	D	D	P	D	D	L	D	N	D	D	D	D	D	T	T	D	D	D	D	D	D
chr3:37035067	c.29G>A	p.R10Q		D	D	D	D	D	D	D	L	D	D	D	D	D	D	D	T	D	D	D	D	D	D	D
chr3:37035069	c.31C>G	p.L11V		U	D	D	D	D	N	D	H	D	N	D	D	D	D	D	T	D	D	D	D	D	D	N
chr3:37035070	c.32T>C	p.L11P		D	D	D	D	D	N	D	H	D	D	D	D	D	D	D	D	D	D	D	D	D	D	D
chr3:37035070	c.32T>G	p.L11R		U	D	D	D	D	N	D	H	D	D	D	D	D	D	D	D	D	D	D	D	D	D	D
chr3:37035072	c.34G>A	p.D12N	αA	U	D	D	D	P	D	D	M	D	D	T	T	D	D	D	T	D	D	D	D	D	D	D
chr3:37035073	c.35A>G	p.D12G	αA	U	D	D	D	P	D	D	M	D	D	T	T	D	D	D	T	D	D	D	D	D	D	D
chr3:37035074	c.36C>G	p.D12E	αA	D	T	T	B	B	D	D	L	D	N	T	T	T	D	D	T	D	D	D	D	T	D	N
chr3:37035075	c.37G>C	p.E13Q	αA	U	D	D	D	P	D	D	M	D	N	D	D	D	D	D	D	D	D	D	D	D	D	D
chr3:37035075	c.37G>A	p.E13K	αA	U	D	T	D	P	D	D	L	D	N	D	D	D	D	D	D	T	D	D	D	D	D	D
chr3:37035076	c.38A>G	p.E13G	αA	D	D	D	D	D	D	D	M	D	D	T	T	D	D	D	D	D	D	D	D	D	D	D
chr3:37035077	c.39G>C	p.E13D	αA	U	D	D	P	P	N	D	L	D	N	T	T	D	D	D	D	T	D	D	D	D	D	N
chr3:37035079	c.41C>T	p.T14I	αA	D	T	T	B	B	N	D	L	D	D	T	T	T	D	D	D	D	D	D	D	D	D	N
chr3:37035081	c.43G>C	p.V15L	αA	U	D	D	D	D	N	D	M	D	N	D	D	D	D	D	D	D	D	D	D	D	D	D
chr3:37035081	c.43G>A	p.V15M	αA	U	D	D	D	P	N	D	L	D	N	D	D	D	D	D	D	D	D	D	D	D	D	D
chr3:37035082	c.44T>C	p.V15A	αA	U	D	D	D	D	N	D	M	D	D	T	T	D	D	D	D	D	D	D	D	D	D	D
chr3:37035084	c.46G>C	p.V16L	αA	U	D	D	D	D	D	D	H	D	N	D	D	D	D	D	D	D	D	D	D	D	D	D
chr3:37035084	c.46G>A	p.V16M	αA	D	D	D	D	D	D	D	H	D	N	D	D	D	D	D	D	D	D	D	D	D	D	D
chr3:37035085	c.47T>G	p.V16G	αA	D	D	D	D	D	D	D	M	D	D	D	D	D	D	D	T	D	D	D	D	D	D	D
chr3:37035088	c.50A>G	p.N17S	αA	U	D	D	D	D	D	D	M	D	D	T	T	D	D	D	D	D	D	D	D	D	D	D
chr3:37035090	c.52C>G	p.R18G	αA	U	D	D	D	D	D	D	H	D	D	D	D	D	D	D	D	D	D	D	D	D	D	D
chr3:37035091	c.53G>A	p.R18H	αA	U	D	D	D	D	D	D	M	D	D	D	D	D	D	D	D	D	D	D	D	D	D	D
chr3:37035093	c.55A>C	p.I19L	αA	U	D	D	D	P	D	D	M	D	N	D	D	D	D	D	D	T	D	D	D	D	D	D
chr3:37035095	c.57C>G	p.I19M	αA	D	D	D	D	D	D	D	H	D	N	T	T	D	D	D	D	D	D	D	D	D	D	N
chr3:37035096	c.58G>A	p.A20T	αA	U	D	D	D	D	D	D	M	D	D	D	D	D	D	D	T	D	D	D	D	D	D	D
chr3:37035097	c.59C>T	p.A20V	αA	D	D	D	D	D	D	D	H	D	D	D	D	D	D	D	T	D	D	D	D	D	D	D
chr3:37035099	c.61G>T	p.A21S	αA	U	D	D	D	D	D	D	M	D	N	D	D	D	D	D	T	D	D	D	D	D	D	D
chr3:37035103	c.65G>T	p.G22V	αA	U	D	D	D	D	D	D	H	D	D	D	D	D	D	D	D	D	D	D	D	D	D	D
chr3:37035105	c.67G>A	p.E23K	αA	U	D	D	D	D	D	D	H	D	D	D	D	D	D	D	D	D	D	D	D	D	D	D
chr3:37035106	c.68A>G	p.E23G	αA	U	D	D	D	D	D	D	H	D	D	D	D	D	D	D	T	D	D	D	D	D	D	D
chr3:37035106	c.68A>C	p.E23A	αA	U	D	D	P	P	D	D	H	D	D	D	D	D	D	D	T	D	D	D	D	D	D	D
chr3:37035111	c.73A>G	p.I25V	αA	U	D	T	D	D	D	D	N	D	N	D	D	D	D	D	T	T	D	D	D	D	D	D
chr3:37035115	c.77A>G	p.Q26R	αA	U	D	D	D	D	D	D	M	D	D	D	D	D	D	D	T	D	D	D	D	D	D	D
chr3:37035115	c.77A>C	p.Q26P	αA	D	D	D	D	D	D	D	M	D	N	D	D	D	D	D	T	D	D	D	D	D	D	D
chr3:37035116	c.78G>C	p.Q26H	αA	D	D	T	B	B	D	D	N	D	N	T	T	D	D	D	T	D	D	D	D	D	D	D
chr3:37035117	c.79C>G	p.R27G	αA	U	D	D	D	D	D	D	M	D	D	D	D	D	D	D	T	D	D	D	D	D	D	D
chr3:37035117	c.79C>T	p.R27W	αA	D	D	D	D	D	D	D	H	D	D	D	D	D	D	D	D	D	D	D	D	D	D	D
chr3:37035118	c.80G>C	p.R27P	αA	U	D	D	D	D	D	D	H	D	D	D	D	D	D	D	T	D	D	D	D	D	D	D
chr3:37035120	c.82C>T	p.P28S	αB	U	D	D	D	D	D	D	H	D	D	D	D	D	D	D	T	D	D	D	D	D	D	D
chr3:37035124	c.86C>A	p.A29D	αB	U	D	D	D	D	D	D	H	D	D	D	D	D	D	D	T	D	D	D	D	D	D	D
chr3:37035127	c.89A>T	p.N30I	αB	U	D	D	D	P	D	D	N	D	D	D	D	D	D	D	T	D	D	D	D	D	D	D
chr3:37035127	c.89A>G	p.N30S	αB	U	D	D	D	D	D	D	M	D	D	D	D	D	D	D	T	D	D	D	D	D	D	D
chr3:37035128	c.90T>G	p.N30K	αB	U	D	D	D	D	D	D	H	D	D	D	D	D	D	D	T	D	D	D	D	D	D	N
chr3:37035129	c.91G>T	p.A31S	αB	U	D	D	D	D	D	D	H	D	D	D	D	D	D	D	T	D	D	D	D	D	D	D
chr3:37035129	c.91G>A	p.A31T	αB	U	D	D	D	D	D	D	H	D	N	D	D	D	D	D	T	D	D	D	D	D	D	D
chr3:37035130	c.92C>T	p.A31V	αB	U	D	D	D	D	D	D	H	D	D	D	D	D	D	D	T	D	D	D	D	D	D	D
chr3:37035130	c.92C>G	p.A31G	αB	U	D	D	D	D	D	D	L	D	D	D	D	D	D	D	T	D	D	D	D	D	D	D
chr3:37035132	c.94A>T	p.I32F	αB	U	D	D	D	P	D	D	M	D	N	D	D	D	D	D	T	D	D	D	D	D	D	D
chr3:37035134	c.96C>G	p.I32M	αB	U	D	D	D	P	D	D	M	D	N	T	T	D	D	D	T	D	D	D	D	D	D	N
chr3:37035135	c.97A>G	p.K33E	αB	U	D	D	D	D	D	D	H	D	D	D	D	D	D	D	T	D	D	D	D	D	D	D
chr3:37035137	c.99A>C	p.K33N	αB	U	D	D	D	D	D	D	H	D	D	D	D	D	D	D	T	D	D	D	D	D	D	N
chr3:37035140	c.102G>T	p.E34D	αB	D	D	D	D	D	D	D	H	D	N	D	D	D	D	D	T	D	D	D	D	D	D	N
chr3:37035141	c.103A>G	p.M35V	αB	D	D	D	P	B	D	D	L	D	N	D	D	D	D	D	T	D	D	D	D	D	D	D
chr3:37035142	c.104T>A	p.M35K	αB	U	D	D	D	P	D	D	M	D	D	D	T	D	D	D	D	D	D	D	D	D	D	D
chr3:37035143	c.105G>T	p.M35I	αB	D	D	D	B	B	D	D	L	D	N	T	T	D	D	D	T	D	D	D	D	D	D	D
chr3:37035144	c.106A>T	p.I36F	αB	U	D	T	P	B	D	D	M	D	D	T	T	D	D	D	T	D	D	D	D	D	D	N
chr3:37035145	c.107T>C	p.I36T	αB	U	D	D	B	B	D	D	M	D	D	D	D	D	D	D	T	D	D	D	D	D	D	D
chr3:37035146	c.108T>G	p.I36M	αB	D	T	T	B	B	D	D	L	D	N	T	T	T	D	D	T	D	D	D	D	D	D	N
chr3:37035148	c.110A>G	p.E37G	αB	U	D	D	D	D	D	D	H	D	D	D	D	D	D	D	T	D	D	D	D	D	D	D
chr3:37035149	c.111G>C	p.E37D	αB	D	D	D	D	D	D	D	M	D	N	T	T	D	D	D	T	D	D	D	D	D	D	N
chr3:37035154	c.116G>T	p.C39F	αB	D	D	D	D	D	D	D	L	D	D	T	T	D	D	D	D	D	D	D	D	D	D	D
chr3:37035154	c.116G>A	p.C39Y	αB	U	D	D	D	D	D	D	L	D	D	T	T	D	D	D	T	D	D	D	D	D	D	D
chr3:37038113	c.120A>C	p.L40F	αB	U	D	D	D	D	D	D	M	D	D	D	D	D	D	D	T	D	D	D	D	D	D	D
chr3:37038118	c.125C>G	p.A42G	αB	U	D	D	D	D	D	D	H	D	D	D	D	D	D	D	T	D	D	D	D	D	D	D
chr3:37038118	c.125C>T	p.A42V	αB	U	D	D	D	D	D	D	H	D	D	D	D	D	D	D	T	D	D	D	D	D	D	D
chr3:37038124	c.131C>G	p.S44C		U	D	D	B	B	N	D	M	D	D	D	D	D	D	D	T	D	D	D	D	D	D	D
chr3:37038126	c.133A>G	p.T45A		U	D	D	D	D	D	D	H	D	D	D	D	D	D	D	T	D	D	D	D	T	D	D
chr3:37038126	c.133A>T	p.T45S		D	T	T	P	P	D	D	L	D	D	D	D	D	D	D	T	D	D	D	D	D	D	D
chr3:37038129	c.136A>G	p.S46G	β1	D	T	T	B	P	D	D	M	D	N	D	D	D	D	D	T	D	D	D	D	D	D	N
chr3:37038130	c.137G>A	p.S46N	β1	D	T	T	B	B	N	D	N	D	N	T	T	T	T	T	T	T	D	D	T	D	D	N
chr3:37038135	c.142C>G	p.Q48E	β1	D	D	T	P	P	D	D	N	D	N	D	D	D	D	D	T	D	D	D	D	D	D	D
chr3:37038137	c.144A>C	p.Q48H	β1	U	D	D	D	D	D	D	L	D	D	D	D	D	D	D	T	D	D	D	D	D	D	N
chr3:37038138	c.145G>A	p.V49M	β1	U	D	D	D	D	D	D	H	D	N	D	D	D	D	D	T	D	D	D	D	D	D	D
chr3:37038141	c.148A>G	p.I50V	β1	U	T	T	B	B	N	D	N	D	N	T	T	T	T	T	T	T	D	T	T	T	N	N
chr3:37038141	c.148A>T	p.I50F	β1	U	T	T	B	B	N	D	L	D	N	T	T	T	D	D	T	D	D	D	T	D	D	N
chr3:37038145	c.152T>C	p.V51A	β1	U	T	T	B	B	N	D	M	D	D	D	D	D	D	D	T	D	D	D	D	D	D	D
chr3:37038150	c.157G>A	p.E53K	β1	U	T	T	P	P	D	D	L	D	N	D	D	D	D	D	T	D	D	D	D	D	D	D
chr3:37038152	c.159G>T	p.E53D	β1	U	T	T	B	B	D	D	N	D	N	T	T	T	T	T	T	T	D	T	T	D	N	N
chr3:37038153	c.160G>A	p.G54R		U	D	D	D	D	D	D	H	D	D	D	D	D	D	D	T	D	D	D	D	D	D	D
chr3:37038156	c.163G>T	p.G55C		U	D	D	D	D	D	D	H	D	D	D	D	D	D	D	T	D	D	D	D	D	D	D
chr3:37038156	c.163G>A	p.G55S		D	D	D	D	D	D	D	H	D	D	D	D	D	D	D	T	D	D	D	D	D	D	D
chr3:37038157	c.164G>A	p.G55D		D	D	D	D	D	D	D	H	D	D	D	D	D	D	D	T	D	D	D	D	D	D	D
chr3:37038162	c.169A>C	p.K57Q		U	D	D	D	D	D	D	M	D	D	T	T	D	D	D	T	D	D	D	D	D	D	D
chr3:37038163	c.170A>G	p.K57R		D	D	D	D	D	D	D	L	D	D	T	T	D	D	D	T	D	D	D	D	D	D	D
chr3:37038163	c.170A>C	p.K57T		U	D	D	D	D	D	D	L	D	D	T	T	D	D	D	T	D	D	D	D	D	D	D
chr3:37038167	c.174G>T	p.L58F	β2	U	D	T	P	P	N	D	M	D	D	T	T	D	D	D	T	D	D	D	D	D	N	N
chr3:37038170	c.177T>G	p.I59M	β2	U	T	D	P	P	D	D	M	D	N	D	D	D	D	D	T	D	D	D	D	D	D	N
chr3:37038174	c.181A>G	p.I61V	β2	U	T	T	B	B	D	D	N	D	N	T	T	T	D	T	T	T	D	T	D	D	D	D
chr3:37038175	c.182T>G	p.I61S	β2	U	D	D	D	D	D	D	H	D	D	D	D	D	D	D	T	D	D	D	D	D	D	D
chr3:37038180	c.187G>C	p.D63H	β2	U	D	D	D	D	D	D	H	D	D	D	D	D	D	D	D	D	D	D	D	D	D	D
chr3:37038183	c.190A>T	p.N64Y		U	D	D	D	D	D	D	H	D	D	D	D	D	D	D	T	D	D	D	D	D	D	D
chr3:37038187	c.194G>T	p.G65V		U	D	D	D	D	D	D	H	D	D	D	D	D	D	D	T	D	D	D	D	D	D	D
chr3:37038189	c.196A>G	p.T66A		D	D	T	B	B	D	D	L	D	N	D	D	D	D	D	T	D	D	D	D	D	D	D
chr3:37038193	c.200G>T	p.G67V		D	D	D	D	D	D	D	H	D	D	D	D	D	D	D	T	D	D	D	D	D	D	D
chr3:37038195	c.202A>G	p.I68V		D	D	D	D	D	D	D	M	D	N	D	D	D	D	D	T	D	D	D	D	D	D	D
chr3:37038197	c.204C>G	p.I68M		U	D	D	D	D	D	D	M	D	D	T	T	D	D	D	T	D	D	D	D	D	D	N
chr3:37038199	c.206G>C	p.R69T	αC	U	D	T	P	P	D	D	L	D	N	D	D	D	D	D	T	D	D	D	D	D	D	D
chr3:37038199	c.206G>A	p.R69K	αC	U	D	D	D	D	D	D	L	D	D	D	D	D	D	D	T	D	D	D	D	D	D	D
chr3:37042450	c.212A>G	p.E71G	αC	U	D	D	P	B	D	D	M	D	D	T	T	D	D	D	T	D	D	D	D	D	D	D
chr3:37042452	c.214G>A	p.D72N	αC	U	D	D	D	D	D	D	M	D	D	D	D	D	D	D	D	D	D	D	D	D	D	D
chr3:37042452	c.214G>T	p.D72Y	αC	U	D	D	D	D	D	D	H	D	D	D	D	D	D	D	D	D	D	D	D	D	D	D
chr3:37042453	c.215A>G	p.D72G	αC	D	D	D	D	D	D	D	H	D	D	D	D	D	D	D	T	D	D	D	D	D	D	D
chr3:37042455	c.217C>A	p.L73M		U	T	T	D	P	D	D	M	D	N	D	D	D	D	D	T	D	D	D	T	D	D	N
chr3:37042455	c.217C>G	p.L73V		U	D	D	D	D	D	D	M	D	N	D	D	D	D	D	T	D	D	D	D	D	D	N
chr3:37042458	c.220G>A	p.D74N		U	T	T	B	B	N	D	L	D	N	T	T	T	D	T	T	D	D	D	T	D	D	D
chr3:37042459	c.221A>T	p.D74V		U	D	T	B	B	N	D	N	D	D	T	T	D	D	D	T	D	D	D	D	D	D	D
chr3:37042461	c.223A>G	p.I75V		D	D	D	D	D	D	D	L	D	N	D	D	D	D	D	T	D	D	D	D	D	D	D
chr3:37042461	c.223A>T	p.I75F		U	D	D	D	D	D	D	M	D	D	D	D	D	D	D	T	D	D	D	D	D	D	D
chr3:37042462	c.224T>C	p.I75T		U	D	D	D	D	D	D	M	D	D	D	D	D	D	D	D	D	D	D	D	D	D	D
chr3:37042464	c.226G>T	p.V76L		U	D	D	P	P	D	D	M	D	N	D	D	D	D	D	T	T	D	D	D	D	D	D
chr3:37042464	c.226G>A	p.V76I		U	D	D	P	B	D	D	N	D	N	D	D	D	D	D	D	D	D	D	D	D	D	D
chr3:37042465	c.227T>A	p.V76E		U	D	D	D	D	D	D	M	D	D	D	D	D	D	D	D	D	D	D	D	D	D	D
chr3:37042467	c.229T>G	p.C77G		D	D	D	D	D	D	D	M	D	D	T	T	D	D	D	D	D	D	D	D	D	D	D
chr3:37042471	c.233A>T	p.E78V		U	D	D	D	D	D	D	M	D	D	T	T	D	D	D	T	D	D	D	D	D	D	D
chr3:37042471	c.233A>C	p.E78A		U	D	D	D	D	D	D	M	D	D	D	D	D	D	D	T	D	D	D	D	D	D	D
chr3:37042474	c.236G>A	p.R79K		U	D	D	D	D	D	D	M	D	D	D	D	D	D	D	D	D	D	D	D	D	D	D
chr3:37042475	c.237G>T	p.R79S		U	D	D	D	D	D	D	H	D	D	D	D	D	D	D	T	D	D	D	D	D	D	N
chr3:37042479	c.241A>T	p.T81S		U	D	D	D	D	D	D	N	D	D	D	D	D	D	D	T	D	D	D	D	D	D	D
chr3:37042479	c.241A>G	p.T81A		D	D	D	D	D	D	D	L	D	D	D	D	D	D	D	T	D	D	D	D	D	D	D
chr3:37042480	c.242C>T	p.T81I		U	D	D	D	D	D	D	M	D	D	D	D	D	D	D	D	D	D	D	D	D	D	D
chr3:37042483	c.245C>G	p.T82S		U	D	D	D	D	D	D	H	D	D	D	D	D	D	D	T	D	D	D	D	D	D	D
chr3:37042485	c.247A>G	p.S83G		U	D	D	D	D	D	D	H	D	D	D	D	D	D	D	T	D	D	D	D	D	D	D
chr3:37042486	c.248G>A	p.S83N		U	D	D	D	D	D	D	H	D	D	D	D	D	D	D	T	D	D	D	D	D	D	D
chr3:37042491	c.253C>G	p.L85V		U	D	D	D	D	D	D	M	D	D	T	T	D	D	D	T	D	D	D	D	D	D	D
chr3:37042494	c.256C>G	p.Q86E		U	T	T	B	B	D	D	N	D	N	D	D	T	D	T	T	D	D	D	D	D	D	D
chr3:37042495	c.257A>G	p.Q86R		U	T	T	B	B	D	D	N	D	N	T	T	T	D	D	T	D	D	D	D	D	D	D
chr3:37042498	c.260C>G	p.S87C		U	D	D	B	B	N	D	M	D	D	D	D	T	D	D	T	D	D	D	D	D	D	N
chr3:37042503	c.265G>A	p.E89K		D	D	D	D	D	D	D	M	D	D	D	D	D	D	D	T	D	D	D	D	D	D	D
chr3:37042504	c.266A>G	p.E89G		U	D	D	P	P	D	D	M	D	D	T	T	D	D	D	T	D	D	D	D	D	D	D
chr3:37042516	c.278G>A	p.S93N		D	T	T	B	B	N	N	N	D	N	T	T	T	T	T	T	D	D	D	T	T	N	N
chr3:37042518	c.280A>G	p.I94V		U	D	D	D	D	D	D	L	D	N	D	D	D	D	D	T	D	D	D	D	D	D	D
chr3:37042521	c.283T>G	p.S95A		U	T	T	B	B	N	D	N	D	N	T	D	T	D	T	T	T	T	D	T	T	D	N
chr3:37042524	c.286A>G	p.T96A		U	D	D	D	D	D	D	H	D	D	D	D	D	D	D	T	D	D	D	D	D	D	D
chr3:37042525	c.287C>A	p.T96N		U	D	D	D	D	D	D	H	D	D	D	D	D	D	D	T	D	D	D	D	D	D	D
chr3:37042525	c.287C>T	p.T96I		D	D	D	D	D	D	D	H	D	D	D	D	D	D	D	T	D	D	D	D	D	D	D
chr3:37042527	c.289T>G	p.Y97D		D	D	D	D	D	D	D	H	D	D	D	D	D	D	D	T	D	D	D	D	D	D	D
chr3:37042531	c.293G>A	p.G98D		U	D	D	D	D	D	D	.	D	D	D	D	D	D	D	T	D	D	D	D	D	D	D
chr3:37042534	c.296T>G	p.F99C		D	D	D	D	D	D	D	.	D	D	D	D	D	D	D	T	D	D	D	D	D	D	D
chr3:37042537	c.299G>A	p.R100Q		U	D	D	D	D	D	D	.	D	D	D	D	D	D	D	T	D	D	D	D	D	D	D
chr3:37042539	c.301G>C	p.G101R		U	D	D	D	D	D	D	.	D	D	D	D	D	D	D	D	D	D	D	D	D	D	D
chr3:37045892	c.307G>A	p.A103T	αD	U	D	D	D	D	D	D	H	D	D	D	D	D	D	D	T	D	D	D	D	D	D	D
chr3:37045896	c.311T>C	p.L104S	αD	D	D	D	D	D	D	D	H	D	D	D	D	D	D	D	T	D	D	D	D	D	D	D
chr3:37045899	c.314C>T	p.A105V	αD	D	D	D	D	D	D	D	H	D	D	D	D	D	D	D	T	D	D	D	D	D	D	D
chr3:37045901	c.316A>G	p.S106G	αD	U	D	D	D	D	D	D	H	D	D	D	D	D	D	D	T	D	D	D	D	D	D	D
chr3:37045902	c.317G>A	p.S106N	αD	D	D	D	D	D	D	D	H	D	D	D	D	D	D	D	T	D	D	D	D	D	D	D
chr3:37045904	c.319A>C	p.I107L	αD	U	D	D	D	P	D	D	M	D	N	D	D	D	D	D	T	D	D	D	D	D	D	D
chr3:37045904	c.319A>G	p.I107V	αD	D	T	D	P	P	D	D	M	D	N	D	D	D	D	D	T	D	D	D	D	D	D	D
chr3:37045908	c.323G>A	p.S108N	αD	D	D	D	D	D	D	D	M	D	D	D	D	D	D	D	T	D	D	D	D	D	D	D
chr3:37045911	c.326A>G	p.H109R	αD	U	D	D	D	P	D	D	M	D	D	D	D	D	D	D	D	D	D	D	D	D	D	D
chr3:37045914	c.329T>G	p.V110G	αD	U	D	D	D	D	D	D	H	D	D	D	D	D	D	D	T	D	D	D	D	D	D	D
chr3:37045919	c.334C>G	p.H112D	β3	U	D	D	D	D	D	D	L	D	D	D	D	D	D	D	T	D	D	D	D	D	D	D
chr3:37045920	c.335A>G	p.H112R	β3	D	D	D	D	D	D	D	N	D	D	T	T	D	D	D	T	D	D	D	D	D	D	D
chr3:37045923	c.338T>A	p.V113D	β3	U	D	D	D	D	D	D	H	D	D	D	D	D	D	D	D	D	D	D	D	D	D	D
chr3:37045925	c.340A>G	p.T114A	β3	D	D	T	B	B	D	D	M	D	D	D	D	D	D	D	T	D	D	D	D	T	D	D
chr3:37045928	c.343A>G	p.I115V	β3	D	T	T	B	B	D	D	N	D	N	D	D	T	D	T	T	T	D	D	T	D	D	N
chr3:37045929	c.344T>C	p.I115T	β3	D	D	D	D	D	D	D	H	D	D	D	D	D	D	D	T	D	D	D	D	D	D	D
chr3:37045930	c.345T>G	p.I115M	β3	U	D	D	D	D	D	D	M	D	D	T	T	D	D	D	T	D	D	D	D	D	D	N
chr3:37045931	c.346A>G	p.T116A	β3	D	D	T	P	P	D	D	M	D	D	D	D	D	D	D	T	D	D	D	D	D	D	D
chr3:37045932	c.347C>T	p.T116I	β3	D	D	D	D	D	D	D	M	D	D	D	D	D	D	D	D	D	D	D	D	D	D	D
chr3:37045932	c.347C>A	p.T116K	β3	U	T	T	P	B	D	D	L	D	D	D	D	D	D	D	D	D	D	D	D	D	D	D
chr3:37045934	c.349A>G	p.T117A	β3	U	D	D	D	D	D	D	H	D	D	D	D	D	D	D	T	D	D	D	D	D	D	D
chr3:37045937	c.352A>G	p.K118E	β3	U	D	D	D	D	D	D	H	D	D	D	D	D	D	D	T	D	D	D	D	D	D	D
chr3:37045944	c.359C>G	p.A120G		U	D	T	B	P	D	D	L	D	D	T	T	D	D	D	T	D	D	D	D	D	D	D
chr3:37045947	c.362A>T	p.D121V		U	D	T	B	B	D	D	L	D	D	T	T	D	D	T	T	D	D	D	D	D	D	D
chr3:37045947	c.362A>G	p.D121G		D	D	D	B	P	D	D	H	D	D	D	D	D	D	D	T	D	D	D	D	D	D	D
chr3:37045952	c.367A>G	p.K123E		U	D	T	P	B	D	D	N	D	N	D	D	D	D	D	T	D	D	D	D	D	D	D
chr3:37045955	c.370T>C	p.C124R		U	D	D	D	D	D	D	M	D	D	D	D	D	D	D	D	D	D	D	D	T	D	D
chr3:37045956	c.371G>C	p.C124S		U	D	D	D	D	D	D	L	D	D	T	T	D	D	D	D	D	D	D	D	D	D	D
chr3:37045956	c.371G>A	p.C124Y		U	D	D	D	D	D	D	L	D	D	T	T	D	D	D	T	D	D	D	D	D	D	D
chr3:37045959	c.374C>T	p.A125V	β4	U	D	D	D	D	D	D	H	D	D	D	D	D	D	D	T	D	D	D	D	D	D	D
chr3:37045959	c.374C>A	p.A125E	β4	U	D	D	D	D	D	D	H	D	D	D	D	D	D	D	T	D	D	D	D	D	D	D
chr3:37045961	c.376T>A	p.Y126N	β4	U	D	D	P	D	D	D	M	D	D	D	D	D	D	D	T	D	D	D	D	D	D	D
chr3:37048483	c.382G>T	p.A128S	β4	D	D	D	D	D	D	D	M	D	D	D	D	D	D	D	T	D	D	D	D	D	D	D
chr3:37048483	c.382G>A	p.A128T	β4	U	D	D	D	D	D	D	M	D	N	T	D	D	D	D	T	D	D	D	D	D	D	D
chr3:37048484	c.383C>G	p.A128G	β4	U	T	T	P	P	D	D	M	D	D	D	D	D	D	D	T	D	D	D	D	D	D	D
chr3:37048486	c.385A>G	p.S129G	β4	D	D	T	B	B	N	D	M	D	N	D	D	T	D	D	T	D	D	D	D	D	D	D
chr3:37048487	c.386G>A	p.S129N	β4	U	T	T	B	B	N	D	L	D	N	T	T	T	D	T	T	T	T	T	T	T	D	N
chr3:37048493	c.392C>T	p.S131L	β4	U	T	T	B	B	N	D	N	D	N	T	D	T	D	T	T	D	D	D	T	D	D	N
chr3:37048496	c.395A>G	p.D132G		U	D	D	D	D	N	D	N	D	D	T	T	D	D	D	T	D	D	D	D	D	D	D
chr3:37048501	c.400A>G	p.K134E	β5	D	D	D	P	P	N	D	L	D	D	T	D	D	D	D	T	D	D	D	D	D	D	D
chr3:37048505	c.404T>C	p.L135P	β5	U	T	T	B	B	N	D	M	D	D	T	T	D	T	D	T	D	D	D	D	D	D	D
chr3:37048507	c.406A>G	p.K136E		U	T	T	B	B	D	D	N	D	N	T	T	T	D	T	T	T	D	D	D	D	D	D
chr3:37048510	c.409G>A	p.A137T		U	T	T	B	B	N	D	N	D	N	T	D	T	D	D	T	T	D	D	T	D	D	N
chr3:37048511	c.410C>T	p.A137V		U	T	T	B	B	N	D	L	D	N	T	T	T	D	D	T	T	D	D	D	D	D	N
chr3:37048514	c.413C>G	p.P138R		U	D	D	B	B	D	D	L	D	D	T	D	D	D	T	T	D	D	D	D	D	D	D
chr3:37048516	c.415C>A	p.P139T		U	D	D	D	D	D	D	M	D	D	D	D	D	D	D	T	D	D	D	D	D	D	D
chr3:37048516	c.415C>G	p.P139A		D	T	T	P	P	D	D	M	D	D	D	D	D	D	D	T	D	D	D	D	D	D	D
chr3:37048523	c.422C>G	p.P141R	β5'	U	D	D	D	P	D	D	M	D	D	D	D	D	D	D	T	D	D	D	D	D	D	D
chr3:37048523	c.422C>T	p.P141L	β5'	U	D	D	P	P	D	D	M	D	D	D	D	D	D	D	T	D	D	D	D	D	D	D
chr3:37048525	c.424T>C	p.C142R	β5'	U	D	D	D	D	D	D	L	D	D	T	T	D	D	D	T	D	D	D	D	D	D	D
chr3:37048525	c.424T>A	p.C142S	β5'	D	D	D	D	D	D	D	M	D	D	D	D	D	D	D	T	D	D	D	D	D	D	D
chr3:37048526	c.425G>T	p.C142F	β5'	D	D	D	D	D	D	D	M	D	D	D	D	D	D	D	T	D	D	D	D	D	D	D
chr3:37048527	c.426T>G	p.C142W	β5'	D	D	D	D	D	D	D	M	D	D	T	T	D	D	D	T	D	D	D	D	D	D	D
chr3:37048528	c.427G>A	p.A143T		U	D	D	D	D	D	D	M	D	D	D	D	D	D	D	T	D	D	D	D	D	D	D
chr3:37048529	c.428C>T	p.A143V		U	D	D	D	D	D	D	M	D	D	D	D	D	D	D	T	D	D	D	D	D	D	D
chr3:37048535	c.434A>G	p.N145S		U	D	D	D	D	D	D	L	D	D	D	D	D	D	D	T	D	D	D	D	D	D	D
chr3:37048538	c.437A>G	p.Q146R		D	T	T	B	B	D	D	N	D	N	D	D	D	D	T	T	T	D	D	D	D	D	D
chr3:37048541	c.440G>T	p.G147V	β6	D	D	D	D	D	D	D	H	D	D	D	D	D	D	D	D	D	D	D	D	D	D	D
chr3:37048541	c.440G>C	p.G147A	β6	U	D	D	D	D	D	D	H	D	D	D	D	D	D	D	D	D	D	D	D	D	D	D
chr3:37048548	c.447G>C	p.Q149H	β6	D	D	D	D	P	D	D	M	D	D	T	T	D	D	D	T	D	D	D	D	D	D	D
chr3:37048549	c.448A>C	p.I150L	β6	U	D	D	P	B	D	D	M	D	N	T	T	D	D	D	T	D	D	D	D	D	D	D
chr3:37048550	c.449T>A	p.I150N	β6	U	D	D	D	D	D	D	H	D	D	D	D	D	D	D	D	D	D	D	D	D	D	D
chr3:37048553	c.452C>T	p.T151M	β6	U	D	D	B	B	N	D	M	D	D	D	D	D	D	D	T	D	T	D	D	D	D	N
chr3:37050305	c.454G>T	p.V152L	β6	D	D	D	D	D	D	D	H	D	D	D	D	D	D	D	T	D	D	D	D	D	D	D
chr3:37050305	c.454G>A	p.V152M	β6	U	D	D	P	P	D	D	H	D	N	D	D	D	D	D	T	D	D	D	D	D	D	D
chr3:37050306	c.455T>G	p.V152G	β6	U	D	D	D	D	D	D	H	D	D	D	D	D	D	D	T	D	D	D	D	D	D	D
chr3:37050308	c.457G>A	p.E153K	β6	U	D	D	D	D	D	D	M	D	D	T	T	D	D	D	T	D	D	D	D	D	D	D
chr3:37050309	c.458A>G	p.E153G	β6	D	D	D	D	D	D	D	H	D	D	D	T	D	D	D	T	D	D	D	D	D	D	D
chr3:37050311	c.460G>A	p.D154N		U	T	T	P	B	D	D	M	D	D	D	D	D	D	T	T	D	D	D	D	D	D	D
chr3:37050312	c.461A>T	p.D154V		D	D	D	D	D	D	D	H	D	D	D	D	D	D	D	T	D	D	D	D	D	D	D
chr3:37050313	c.462C>G	p.D154E		U	T	T	D	P	D	D	M	D	D	T	T	D	D	D	T	D	D	D	D	D	D	N
chr3:37050317	c.466T>C	p.F156L		D	D	D	P	P	D	D	H	D	D	D	D	D	D	D	T	D	D	D	D	D	D	D
chr3:37050321	c.470A>C	p.Y157S		U	D	D	D	D	D	D	M	D	D	D	D	D	D	D	T	D	D	D	D	D	D	D
chr3:37050323	c.472A>C	p.N158H		U	D	D	D	D	D	D	H	D	D	D	D	D	D	D	T	D	D	D	D	D	D	D
chr3:37050326	c.475A>G	p.I159V	αE	D	T	T	B	B	D	D	N	D	N	T	T	T	T	T	T	T	D	T	D	D	D	N
chr3:37050329	c.478G>T	p.A160S	αE	U	T	T	B	B	N	D	N	D	N	T	T	T	T	T	T	T	D	T	T	T	N	N
chr3:37050330	c.479C>G	p.A160G	αE	U	T	T	B	B	N	D	L	D	N	T	T	T	T	T	T	T	D	D	T	D	D	N
chr3:37050332	c.481A>G	p.T161A	αE	U	D	T	B	B	D	D	N	D	D	T	T	D	D	D	T	D	D	D	D	D	D	D
chr3:37050333	c.482C>T	p.T161M	αE	D	T	T	P	P	D	D	M	D	D	D	D	D	D	D	T	D	D	D	D	D	D	D
chr3:37050338	c.487A>G	p.R163G	αE	U	D	D	P	P	D	D	H	D	D	D	D	D	D	D	T	D	D	D	D	D	D	D
chr3:37050342	c.491A>T	p.K164I	αE	U	D	D	P	B	D	D	H	D	D	D	D	D	D	D	T	D	D	D	D	D	D	D
chr3:37050343	c.492A>C	p.K164N	αE	U	T	T	B	B	D	D	M	D	D	D	D	T	D	D	T	D	D	D	T	D	D	N
chr3:37050348	c.497T>C	p.L166S	αE	U	D	D	D	D	D	D	H	D	D	D	D	D	D	D	T	D	D	D	D	D	D	D
chr3:37050351	c.500A>G	p.K167R		D	T	T	B	B	D	D	N	D	N	D	D	T	D	T	T	T	D	D	D	D	D	D
chr3:37050354	c.503A>T	p.N168I	αF	U	D	D	D	P	D	D	M	D	D	D	D	D	D	D	T	D	D	D	D	D	D	D
chr3:37050357	c.506C>A	p.P169Q	αF	U	D	D	P	P	D	D	M	D	D	T	T	D	D	D	T	D	D	D	D	D	D	D
chr3:37050357	c.506C>T	p.P169L	αF	U	D	D	B	B	D	D	M	D	D	T	T	D	T	D	T	D	D	D	D	D	D	D
chr3:37050359	c.508A>G	p.S170G	αF	U	T	T	B	B	D	D	L	D	N	T	D	T	D	T	T	D	D	D	D	D	D	D
chr3:37050360	c.509G>A	p.S170N	αF	U	T	T	B	B	N	D	L	D	N	T	T	T	D	T	T	T	D	T	T	T	D	N
chr3:37050360	c.509G>C	p.S170T	αF	U	T	T	B	B	D	D	M	D	N	T	T	T	D	D	T	D	D	D	D	D	D	N
chr3:37050364	c.513A>C	p.E171D	αF	D	T	T	B	B	D	D	N	D	N	T	T	T	T	D	T	T	D	D	T	D	D	N
chr3:37050371	c.520G>A	p.G174R	αF	D	T	T	B	B	D	D	L	D	N	T	T	T	D	T	T	T	D	D	T	D	D	D
chr3:37050375	c.524A>T	p.K175I	αF	U	D	D	D	P	D	D	H	D	D	D	T	D	D	D	T	D	D	D	D	D	D	D
chr3:37050377	c.526A>T	p.I176F	αF	D	D	D	D	D	D	D	H	D	D	D	D	D	D	D	T	D	D	D	D	D	D	D
chr3:37050381	c.530T>C	p.L177S	αF	U	T	T	B	B	D	D	L	D	N	T	T	T	D	T	T	D	D	D	T	D	D	D
chr3:37050382	c.531G>T	p.L177F	αF	D	T	T	P	P	D	D	M	D	N	T	T	T	D	D	T	D	D	D	D	D	D	N
chr3:37050383	c.532G>C	p.E178Q	αF	U	D	D	B	B	D	D	M	D	D	T	T	D	D	D	T	D	D	D	D	D	D	D
chr3:37050383	c.532G>A	p.E178K	αF	U	D	T	B	B	D	D	M	D	N	T	T	D	T	D	T	D	D	D	D	D	D	D
chr3:37050389	c.538G>T	p.V180F	αF	U	D	D	D	D	D	D	M	D	D	D	D	D	D	D	T	D	D	D	D	D	D	D
chr3:37050390	c.539T>C	p.V180A	αF	U	D	D	D	P	D	D	M	D	D	D	D	D	D	D	T	D	D	D	D	D	D	D
chr3:37050390	c.539T>G	p.V180G	αF	U	D	D	D	D	D	D	H	D	D	D	D	D	D	D	T	D	D	D	D	D	D	D
chr3:37050392	c.541G>A	p.G181S	αF	U	T	T	B	B	D	D	N	D	N	T	D	T	D	T	T	T	D	D	D	D	D	N
chr3:37050393	c.542G>A	p.G181D	αF	D	T	T	P	B	D	D	M	D	N	D	D	D	D	D	T	D	D	D	D	D	D	D
chr3:37053313	c.548A>G	p.Y183C	αF	D	D	D	D	D	D	D	H	D	D	D	D	D	D	D	T	D	D	D	D	D	D	D
chr3:37053316	c.551C>T	p.S184L	αF	U	D	D	B	B	N	D	L	D	D	D	D	D	D	D	T	D	D	D	D	D	D	D
chr3:37053319	c.554T>C	p.V185A	αF	U	D	D	B	B	D	D	H	D	D	T	T	D	D	D	T	D	D	D	D	T	D	D
chr3:37053319	c.554T>A	p.V185E	αF	U	D	D	B	B	D	D	M	D	D	T	T	D	D	D	T	D	D	D	D	T	D	D
chr3:37053321	c.556C>A	p.H186N	αF	U	D	T	P	P	D	D	M	D	D	T	D	D	D	D	T	D	D	D	D	D	D	D
chr3:37053321	c.556C>T	p.H186Y	αF	U	D	D	P	P	D	D	M	D	D	D	D	D	D	D	T	D	D	D	D	D	D	D
chr3:37053322	c.557A>G	p.H186R	αF	U	D	D	D	D	D	D	H	D	D	D	D	D	D	D	T	D	D	D	D	D	D	D
chr3:37053322	c.557A>C	p.H186P	αF	U	D	D	D	D	D	D	H	D	D	D	D	D	D	D	T	D	D	D	D	D	D	D
chr3:37053325	c.560A>G	p.N187S	αF	D	D	D	P	P	D	D	L	D	D	D	D	D	D	D	T	D	D	D	D	D	D	D
chr3:37053328	c.563C>T	p.A188V		U	T	T	B	B	D	D	L	D	N	T	T	T	D	T	T	D	T	D	T	D	D	D
chr3:37053330	c.565G>A	p.G189S		U	T	T	B	B	D	D	M	D	D	D	D	D	D	D	T	D	D	D	D	D	D	D
chr3:37053331	c.566G>C	p.G189A		U	T	T	P	B	D	D	M	D	D	D	D	D	D	D	T	D	D	D	D	D	D	D
chr3:37053333	c.568A>G	p.I190V		D	T	T	B	B	D	D	N	D	N	T	T	T	D	T	T	T	D	T	D	T	D	N
chr3:37053343	c.578C>T	p.S193L	β7	U	T	T	B	B	N	D	M	D	N	D	D	T	D	D	T	D	D	D	T	D	D	N
chr3:37053348	c.583A>G	p.K195E	β7	U	D	D	D	D	D	D	M	D	D	D	D	D	D	D	T	D	D	D	D	D	D	D
chr3:37053352	c.587A>C	p.K196T	β7	U	D	D	D	D	D	D	M	D	D	T	T	D	D	D	T	D	D	D	D	D	D	D
chr3:37053502	c.589C>G	p.Q197E		U	T	T	B	B	D	D	L	D	N	T	D	T	D	T	T	T	D	D	D	D	D	D
chr3:37053506	c.593G>A	p.G198E		U	D	D	D	P	D	D	M	D	D	D	D	D	D	D	T	D	D	D	D	D	D	D
chr3:37053514	c.601G>C	p.V201L		U	T	T	B	B	D	D	L	D	N	T	T	T	D	T	T	T	D	D	T	D	D	N
chr3:37053515	c.602T>C	p.V201A		U	T	T	B	B	D	N	L	D	N	T	T	T	D	T	T	T	D	D	T	T	D	N
chr3:37053520	c.607G>C	p.D203H	β8	D	D	T	D	D	D	D	M	T	D	D	D	D	D	D	T	D	D	D	D	D	D	D
chr3:37053521	c.608A>T	p.D203V	β8	U	T	T	B	B	D	D	L	T	D	T	T	D	D	D	T	D	D	D	D	D	D	D
chr3:37053521	c.608A>G	p.D203G	β8	U	D	T	D	P	D	D	M	T	D	T	T	D	D	D	T	D	D	D	D	D	D	D
chr3:37053523	c.610G>A	p.V204I	β8	D	T	T	B	B	N	D	N	T	N	T	T	T	T	T	T	T	T	T	T	T	D	N
chr3:37053527	c.614G>C	p.R205T	β8	D	D	T	P	B	D	D	L	T	D	T	T	D	D	D	T	D	D	D	D	D	D	D
chr3:37053527	c.614G>T	p.R205M	β8	D	D	D	D	P	D	D	M	T	D	D	D	D	D	D	T	D	D	D	D	D	D	D
chr3:37053530	c.617C>T	p.T206I	β8	U	D	D	D	D	D	D	L	D	D	D	D	D	D	D	T	D	D	D	D	D	D	D
chr3:37053535	c.622C>T	p.P208S	β8	U	T	T	B	B	N	D	N	T	N	T	T	T	D	T	T	T	T	T	T	D	N	N
chr3:37053536	c.623C>T	p.P208L	β8	U	T	T	B	B	D	D	L	T	N	T	T	T	D	T	T	T	D	D	D	D	D	D
chr3:37053536	c.623C>G	p.P208R	β8	U	T	T	B	B	D	D	L	T	D	D	D	T	D	T	T	D	D	D	D	D	D	D
chr3:37053539	c.626A>C	p.N209T		U	T	T	B	B	N	N	N	D	N	T	T	T	D	T	T	T	D	T	T	D	N	N
chr3:37053541	c.628G>C	p.A210P		D	D	D	B	B	D	D	M	D	D	T	T	D	D	D	T	D	D	D	D	D	D	D
chr3:37053547	c.634A>G	p.T212A	αG	U	T	T	B	B	N	N	M	D	N	T	D	T	D	T	T	T	D	D	T	T	D	N
chr3:37053550	c.637G>C	p.V213L	αG	U	T	T	B	B	D	D	N	T	N	T	T	T	D	T	T	T	D	D	T	D	D	D
chr3:37053557	c.644A>G	p.N215S	αG	D	D	T	P	B	D	D	M	T	D	D	D	D	D	D	T	D	T	D	D	D	D	D
chr3:37053559	c.646A>G	p.I216V	αG	D	T	T	D	D	D	D	L	D	N	D	D	D	D	T	T	T	D	D	D	D	D	D
chr3:37053562	c.649C>A	p.R217S	αG	U	D	T	D	D	D	D	M	D	D	D	D	D	D	D	T	D	D	D	D	D	D	D
chr3:37053563	c.650G>C	p.R217P	αG	U	D	D	D	D	D	D	H	D	D	D	D	D	D	D	T	D	D	D	D	D	D	D
chr3:37053563	c.650G>A	p.R217H	αG	D	D	D	D	D	D	D	H	D	D	D	D	D	D	D	T	D	D	D	D	D	D	D
chr3:37053565	c.652T>C	p.S218P	αG	U	T	T	P	P	D	D	M	D	N	D	D	D	D	D	T	D	D	D	D	D	D	D
chr3:37053566	c.653C>T	p.S218F	αG	D	T	T	P	P	D	D	M	D	N	D	D	D	D	D	T	D	D	D	D	D	D	N
chr3:37053569	c.656T>C	p.I219T	αG	D	D	D	P	P	D	D	M	D	D	D	D	D	D	D	T	D	D	D	D	D	D	D
chr3:37053570	c.657C>G	p.I219M	αG	U	D	D	D	D	D	D	H	D	N	T	T	D	D	D	T	D	D	D	D	D	D	N
chr3:37053578	c.665A>G	p.N222S	αG	D	T	T	B	B	D	D	N	D	N	T	T	T	D	T	T	T	D	T	D	D	D	N
chr3:37053579	c.666T>G	p.N222K	αG	U	T	T	B	B	D	D	N	D	N	T	T	D	D	T	T	D	T	T	T	D	D	N
chr3:37053581	c.668C>G	p.A223G	αG	U	T	T	B	B	D	D	L	D	N	T	T	T	D	D	T	D	D	D	D	D	D	D
chr3:37053581	c.668C>T	p.A223V	αG	U	T	T	B	B	D	D	M	D	N	D	D	T	D	D	T	D	D	D	D	D	D	D
chr3:37053583	c.670G>A	p.V224I	αG	U	T	T	P	P	D	D	M	D	N	T	D	T	D	T	T	T	D	D	D	D	D	D
chr3:37053586	c.673A>G	p.S225G	αG	U	T	T	B	B	D	D	L	D	N	D	D	D	D	D	T	D	D	D	D	D	D	D
chr3:37053587	c.674G>T	p.S225I	αG	U	D	D	D	P	D	D	M	D	D	T	T	D	D	D	T	D	D	D	D	D	D	D
chr3:37053588	c.675T>A	p.S225R	αG	D	D	D	D	P	D	D	L	D	D	T	T	D	D	D	T	D	D	D	D	D	D	D
chr3:37055927	c.682C>A	p.L228M	β9	U	D	D	D	D	D	D	M	D	N	T	T	T	D	D	T	D	D	D	D	D	D	N
chr3:37055931	c.686T>C	p.I229T	β9	D	D	D	B	B	D	D	M	D	D	T	T	D	D	D	T	D	D	D	D	D	D	D
chr3:37055933	c.688G>C	p.E230Q	β9	U	D	D	B	B	D	D	M	D	N	D	D	D	D	D	T	D	D	D	D	D	D	D
chr3:37055939	c.694G>A	p.G232R	β9	U	T	T	B	B	N	D	N	D	N	T	D	T	D	D	T	T	D	D	D	D	D	D
chr3:37055940	c.695G>T	p.G232V	β9	D	T	T	B	B	N	D	N	D	N	T	T	T	D	D	T	T	D	T	T	T	N	N
chr3:37055940	c.695G>A	p.G232E	β9	U	T	T	B	B	N	D	L	D	D	T	D	D	D	D	T	D	D	D	T	D	D	N
chr3:37055942	c.697T>A	p.C233S	β9	D	T	T	B	B	D	D	N	D	N	T	T	D	D	D	T	D	D	D	D	D	D	D
chr3:37055945	c.700G>A	p.E234K	β9	D	T	T	B	B	D	D	L	D	N	T	D	D	D	D	T	D	D	D	D	D	D	D
chr3:37055949	c.704A>T	p.D235V	β9	U	D	D	B	B	D	D	M	D	D	T	T	D	D	D	T	D	D	D	D	D	D	D
chr3:37055951	c.706A>G	p.K236E		U	T	T	B	B	N	D	N	D	N	T	T	T	D	D	T	T	D	T	T	T	D	N
chr3:37055953	c.708A>C	p.K236N		U	T	T	B	B	N	D	N	D	N	T	T	T	D	T	T	T	D	T	T	D	D	N
chr3:37055955	c.710C>T	p.T237I		U	T	T	B	B	N	D	N	D	N	T	D	T	D	D	T	D	D	D	T	D	D	N
chr3:37055957	c.712C>G	p.L238V		D	D	T	B	B	D	D	M	D	N	D	D	D	D	D	T	D	D	D	D	D	D	D
chr3:37055966	c.721A>G	p.K241E	β10	U	T	T	B	B	D	D	M	D	N	D	D	D	D	D	T	D	D	D	D	D	D	D
chr3:37055967	c.722A>G	p.K241R	β10	D	T	T	B	B	D	D	N	D	N	T	D	T	D	D	T	D	D	D	T	T	D	D
chr3:37055971	c.726G>A	p.M242I	β10	U	T	T	B	B	D	D	N	T	N	D	D	D	D	D	T	D	D	D	D	D	D	D
chr3:37055973	c.728A>G	p.N243S	β10	D	T	T	B	B	N	N	N	D	N	T	T	T	D	T	T	T	D	T	T	D	D	N
chr3:37055976	c.731G>T	p.G244V	β10	U	D	D	P	P	D	D	H	D	D	D	D	D	D	D	T	D	D	D	D	D	D	D
chr3:37055979	c.734A>G	p.Y245C	β10	U	T	T	B	B	N	D	M	D	D	T	D	D	D	D	T	D	D	D	D	D	D	D
chr3:37055981	c.736A>G	p.I246V	β10	U	T	T	B	B	D	D	N	D	N	T	T	T	D	T	T	T	T	T	T	D	D	N
chr3:37055981	c.736A>T	p.I246L	β10	U	T	T	B	B	D	D	M	D	N	T	D	D	D	D	T	D	D	D	T	T	D	D
chr3:37055984	c.739T>G	p.S247A	β10	U	D	D	P	P	D	D	M	D	N	T	T	D	D	D	T	D	D	D	T	D	D	D
chr3:37055988	c.743A>G	p.N248S		D	D	T	P	P	D	D	L	D	D	D	D	D	D	D	T	D	T	D	T	D	D	D
chr3:37055990	c.745G>A	p.A249T		U	D	T	D	P	D	D	M	D	D	T	T	D	D	D	T	D	D	D	D	D	D	D
chr3:37055993	c.748A>G	p.N250D		U	D	D	D	D	D	D	M	D	D	D	D	D	D	D	T	D	D	D	D	D	D	D
chr3:37055993	c.748A>T	p.N250Y		U	T	T	P	P	D	D	M	D	D	D	D	D	D	D	T	D	D	D	D	D	D	D
chr3:37055993	c.748A>C	p.N250H		U	D	D	D	D	D	D	H	D	D	D	D	D	D	D	T	D	D	D	D	D	D	D
chr3:37055997	c.752A>G	p.Y251C		U	T	T	P	P	N	D	M	D	D	D	D	D	D	D	T	D	D	D	D	D	D	D
chr3:37055999	c.754T>C	p.S252P		U	D	D	P	B	D	D	M	D	D	D	D	D	D	D	T	D	D	D	D	D	D	D
chr3:37056000	c.755C>T	p.S252L		U	D	D	D	P	D	D	M	D	D	D	D	D	D	D	T	D	D	D	D	D	D	D
chr3:37056005	c.760A>C	p.K254Q		D	D	D	D	D	D	D	M	D	D	D	D	D	D	D	T	D	D	D	D	D	D	D
chr3:37056006	c.761A>G	p.K254R		U	D	T	D	P	D	D	L	D	D	T	T	D	D	D	T	D	D	D	D	D	D	D
chr3:37056007	c.762G>T	p.K254N		U	D	D	D	D	D	D	M	D	D	T	T	D	D	D	T	D	D	D	D	D	D	D
chr3:37056008	c.763A>C	p.K255Q		D	D	D	D	D	D	D	M	D	D	T	T	D	D	D	T	D	D	D	D	D	D	D
chr3:37056011	c.766T>A	p.C256S		U	T	T	B	B	D	D	N	D	D	T	T	D	D	D	T	D	D	D	D	D	D	D
chr3:37056012	c.767G>T	p.C256F		U	T	T	P	P	D	D	N	D	D	D	D	D	D	D	T	D	D	D	D	D	D	D
chr3:37056012	c.767G>A	p.C256Y		U	T	T	B	B	D	D	N	D	D	T	D	D	D	D	T	D	D	D	D	D	D	D
chr3:37056014	c.769A>G	p.I257V	β11	U	T	T	B	B	D	D	N	D	N	T	T	T	D	T	T	T	D	T	D	D	D	N
chr3:37056019	c.774C>G	p.F258L	β11	U	T	T	B	B	D	D	N	D	D	T	T	T	T	T	T	D	D	D	D	T	D	N
chr3:37056021	c.776T>C	p.L259S	β11	U	D	D	P	P	N	D	L	D	D	T	T	D	D	D	T	D	D	D	D	D	D	D
chr3:37056022	c.777A>C	p.L259F	β11	U	D	D	P	P	N	D	L	D	D	T	T	D	D	D	T	D	D	D	D	D	D	N
chr3:37056023	c.778C>G	p.L260V	β11	U	D	D	D	P	D	D	M	D	D	T	T	D	D	D	T	D	D	D	D	D	D	D
chr3:37056024	c.779T>A	p.L260H	β11	U	D	D	D	D	D	D	H	D	D	D	D	D	D	D	T	D	D	D	D	D	D	D
chr3:37056027	c.782T>A	p.F261Y	β11	U	D	D	D	D	D	D	M	D	D	T	T	D	D	D	T	D	D	D	D	D	D	D
chr3:37056029	c.784A>G	p.I262V	β11	U	D	T	D	P	D	D	L	D	N	D	D	D	D	D	T	T	D	D	D	D	D	D
chr3:37056030	c.785T>G	p.I262S	β11	D	D	D	D	D	D	D	H	D	D	D	D	D	D	D	T	D	D	D	D	D	D	D
chr3:37056031	c.786C>G	p.I262M	β11	U	D	D	D	D	D	D	H	D	D	T	T	D	D	D	T	D	D	D	D	D	D	N
chr3:37056032	c.787A>C	p.N263H		D	D	D	D	D	D	D	H	D	D	D	D	D	D	D	T	D	D	D	D	D	D	D
chr3:37056033	c.788A>G	p.N263S		U	D	D	D	D	D	D	H	D	D	D	D	D	D	D	T	D	D	D	D	D	D	D
chr3:37056035	c.790C>T	p.H264Y		U	D	D	D	D	D	D	H	D	D	D	D	D	D	D	T	D	D	D	D	D	D	D
chr3:37058997	c.791A>T	p.H264L		D	D	D	D	P	D	D	H	D	D	D	D	D	D	D	T	D	D	D	D	D	D	D
chr3:37058999	c.793C>G	p.R265G	β11'	U	D	D	D	D	D	D	H	D	D	D	D	D	D	D	T	D	D	D	D	D	D	D
chr3:37059003	c.797T>C	p.L266P	β11'	U	D	D	D	D	D	D	M	D	D	T	T	D	D	D	T	D	D	D	D	D	D	D
chr3:37059003	c.797T>G	p.L266R	β11'	U	D	D	D	D	D	D	H	D	D	D	D	D	D	D	T	D	D	D	D	T	D	D
chr3:37059005	c.799G>A	p.V267I		U	D	D	D	D	D	D	M	D	N	T	T	D	D	D	T	D	D	D	D	D	D	D
chr3:37059008	c.802G>C	p.E268Q		U	D	D	D	D	D	D	M	D	D	T	D	D	D	D	T	D	D	D	D	D	D	D
chr3:37059009	c.803A>C	p.E268A		D	D	D	D	D	D	D	H	D	D	D	D	D	D	D	T	D	D	D	D	D	D	D
chr3:37059011	c.805T>A	p.S269T	αH	U	D	T	D	D	D	D	H	D	D	D	D	D	D	D	T	D	D	D	D	D	D	D
chr3:37059011	c.805T>C	p.S269P	αH	U	D	D	D	D	D	D	H	D	D	D	D	D	D	D	T	D	D	D	D	D	D	D
chr3:37059020	c.814T>G	p.L272V	αH	U	D	D	D	D	D	D	L	D	N	D	D	T	D	D	T	D	D	D	D	D	N	N
chr3:37059027	c.821A>G	p.K274R	αH	U	T	T	B	B	D	D	N	D	N	T	T	T	D	T	T	D	D	D	D	D	D	D
chr3:37059032	c.826A>G	p.I276V	αH	U	T	T	B	B	N	D	L	D	N	T	T	T	D	T	T	T	D	T	T	D	D	N
chr3:37059033	c.827T>C	p.I276T	αH	U	D	D	P	P	D	D	H	D	D	D	D	D	D	D	T	D	D	D	D	D	D	D
chr3:37059034	c.828A>G	p.I276M	αH	D	D	D	P	P	D	D	H	D	N	T	T	D	D	D	T	D	D	D	D	D	D	N
chr3:37059035	c.829G>A	p.E277K	αH	U	D	D	D	D	D	D	M	D	D	D	D	D	D	D	D	D	D	D	D	D	D	D
chr3:37059042	c.836T>C	p.V279A	αH	D	D	D	D	P	D	D	N	D	D	D	D	D	D	D	T	D	D	D	D	D	D	D
chr3:37059044	c.838T>G	p.Y280D	αH	U	D	D	D	D	D	D	H	D	D	D	D	D	D	D	T	D	D	D	D	D	D	D
chr3:37059045	c.839A>T	p.Y280F	αH	U	D	D	D	D	D	D	M	D	D	D	D	D	D	D	T	D	D	D	D	D	D	D
chr3:37059048	c.842C>G	p.A281G	αH	U	D	T	B	B	D	D	L	T	N	T	T	D	D	D	T	D	D	D	D	D	D	D
chr3:37059050	c.844G>A	p.A282T	αH	U	T	T	B	B	D	D	N	D	N	T	T	T	D	D	T	T	D	D	T	D	D	D
chr3:37059054	c.848A>T	p.Y283F		U	D	D	D	D	D	D	M	D	D	D	D	D	D	D	T	D	D	D	D	D	D	D
chr3:37059054	c.848A>C	p.Y283S		U	D	D	D	D	D	D	M	D	D	D	D	D	D	D	T	D	D	D	D	D	D	D
chr3:37059054	c.848A>G	p.Y283C		U	D	T	D	D	D	D	N	D	D	D	T	D	D	D	T	D	D	D	D	D	D	D
chr3:37059056	c.850T>G	p.L284V		U	D	D	D	D	D	D	H	D	D	D	D	D	D	D	T	D	D	D	D	D	D	D
chr3:37059058	c.852G>T	p.L284F		U	D	D	D	D	D	D	H	D	D	D	D	D	D	D	T	D	D	D	D	D	D	N
chr3:37059059	c.853C>T	p.P285S		U	D	D	D	D	D	D	H	D	D	D	D	D	D	D	T	D	D	D	D	D	D	D
chr3:37059067	c.861C>G	p.N287K		U	T	T	B	B	D	D	L	D	D	T	T	T	D	T	T	D	T	T	T	D	D	D
chr3:37059068	c.862A>G	p.T288A		U	T	T	B	B	D	D	N	D	N	T	T	T	D	T	T	T	D	D	D	D	D	D
chr3:37059069	c.863C>G	p.T288R		D	D	T	P	P	D	D	N	D	D	T	T	D	D	D	T	D	D	D	D	D	D	D
chr3:37059069	c.863C>T	p.T288I		U	D	D	P	P	D	D	L	D	D	D	D	D	D	D	T	D	D	D	D	D	D	D
chr3:37059071	c.865C>T	p.H289Y		D	T	T	P	P	D	D	L	D	D	D	D	D	D	D	T	D	D	D	D	D	D	D
chr3:37059074	c.868C>G	p.P290A	β12	U	D	D	D	D	D	D	M	D	D	D	D	D	D	D	T	D	D	D	D	D	D	D
chr3:37059077	c.871T>C	p.F291L	β12	U	D	D	D	D	D	D	M	D	D	D	D	D	D	D	D	D	D	D	D	D	D	D
chr3:37059081	c.875T>C	p.L292P	β12	D	D	D	D	D	D	D	L	D	D	D	D	D	D	D	D	D	D	D	D	D	D	D
chr3:37059090	c.884G>C	p.S295T	β12	D	D	D	D	D	N	D	M	D	D	D	D	D	D	D	T	D	D	D	D	D	D	D
chr3:37061803	c.887T>C	p.L296S	β12	D	D	D	D	D	D	D	H	D	D	D	D	D	D	D	D	D	D	D	D	D	D	D
chr3:37061809	c.893T>C	p.I298T	β12	U	D	D	D	D	D	D	M	D	D	D	D	D	D	D	D	D	D	D	D	D	D	D
chr3:37061810	c.894C>G	p.I298M	β12	D	T	T	D	P	D	D	M	D	N	T	T	D	D	D	T	D	D	D	D	D	D	N
chr3:37061811	c.895A>T	p.S299C		U	T	T	B	B	D	D	L	T	N	T	T	T	D	T	T	D	D	T	D	D	D	N
chr3:37061811	c.895A>G	p.S299G		D	T	T	B	B	D	D	L	D	N	T	T	D	D	D	T	D	D	D	D	D	D	D
chr3:37061812	c.896G>A	p.S299N		U	T	T	B	B	N	D	N	T	N	T	T	T	T	T	T	D	T	T	D	D	D	D
chr3:37061813	c.897T>G	p.S299R		D	T	T	B	B	D	D	L	T	N	T	T	T	D	D	T	D	D	D	D	D	D	N
chr3:37061817	c.901C>G	p.Q301E		U	T	T	B	B	D	D	L	D	N	T	T	T	T	T	T	D	D	D	D	D	D	D
chr3:37061823	c.907G>C	p.V303L		D	T	T	P	P	D	D	L	D	N	D	D	D	D	D	T	D	D	D	D	D	D	D
chr3:37061827	c.911A>C	p.D304A		D	D	D	D	D	D	D	H	D	D	D	D	D	D	D	T	D	D	D	D	D	D	D
chr3:37061827	c.911A>G	p.D304G		U	D	D	D	D	D	D	H	D	D	D	D	D	D	D	T	D	D	D	D	D	D	D
chr3:37061833	c.917A>G	p.N306S		U	D	D	D	D	D	D	H	D	D	D	D	D	D	D	T	D	D	D	D	D	D	D
chr3:37061833	c.917A>T	p.N306I		U	D	D	D	D	D	D	H	D	D	D	D	D	D	D	T	D	D	D	D	D	D	D
chr3:37061835	c.919G>A	p.V307M		U	D	D	D	D	D	D	H	D	D	D	D	D	D	D	D	D	D	D	D	D	D	D
chr3:37061836	c.920T>C	p.V307A		U	D	D	D	D	D	D	H	D	D	D	D	D	D	D	D	D	D	D	D	D	D	D
chr3:37061844	c.928A>G	p.T310A		U	D	D	D	D	D	D	M	T	D	D	D	D	D	D	T	D	D	D	D	D	D	D
chr3:37061845	c.929C>G	p.T310R		U	D	D	D	D	D	D	M	D	D	D	D	D	D	D	T	D	D	D	D	D	D	D
chr3:37061849	c.933G>T	p.K311N		D	D	D	D	D	D	D	H	D	D	D	D	D	D	D	D	D	D	D	D	D	D	N
chr3:37061851	c.935A>C	p.H312P		U	D	D	D	D	D	D	M	D	D	D	D	D	D	D	D	D	D	D	D	D	D	D
chr3:37061856	c.940G>T	p.V314F		D	D	D	D	D	D	D	H	D	D	D	D	D	D	D	D	D	D	D	D	D	D	D
chr3:37061859	c.943C>T	p.H315Y		D	D	D	D	D	D	D	M	D	D	D	D	D	D	D	D	D	D	D	D	D	D	D
chr3:37061860	c.944A>C	p.H315P		U	D	D	D	D	D	D	H	D	D	D	D	D	D	D	T	D	D	D	D	D	D	D
chr3:37061861	c.945C>G	p.H315Q		U	T	T	P	P	D	D	M	D	D	T	T	D	D	D	T	D	D	D	D	D	D	D
chr3:37061869	c.953A>G	p.H318R		U	D	D	P	P	D	D	L	T	D	T	T	D	D	D	D	D	D	D	D	D	D	D
chr3:37061870	c.954C>A	p.H318Q		D	D	D	D	D	D	D	M	T	D	T	T	T	D	T	T	D	D	D	D	D	N	N
chr3:37061872	c.956A>C	p.E319A		U	D	D	D	D	D	D	H	D	D	D	D	D	D	D	T	D	D	D	D	D	D	D
chr3:37061878	c.962G>A	p.S321N	αI	U	T	T	B	B	D	D	L	D	N	D	D	T	D	T	T	D	T	T	T	D	D	D
chr3:37061881	c.965T>C	p.I322T	αI	D	D	D	D	D	D	D	H	D	D	D	D	D	D	D	T	D	D	D	D	D	D	D
chr3:37061889	c.973C>T	p.R325W	αI	U	D	D	D	P	D	D	M	D	D	D	D	D	D	D	T	D	D	D	D	D	D	D
chr3:37061892	c.976G>A	p.V326M	αI	D	T	T	B	B	N	D	M	D	N	D	D	D	D	D	T	D	D	D	D	D	D	D
chr3:37061895	c.979C>G	p.Q327E	αI	U	D	T	D	P	D	D	L	D	N	D	D	D	D	D	T	D	D	D	D	D	D	D
chr3:37061896	c.980A>C	p.Q327P	αI	D	D	T	D	D	D	D	M	D	D	D	D	D	D	D	T	D	D	D	D	D	D	D
chr3:37061899	c.983A>C	p.Q328P	αI	U	T	T	P	P	D	D	M	T	D	T	T	D	D	D	T	D	D	D	D	D	D	D
chr3:37061900	c.984G>C	p.Q328H	αI	U	T	T	P	P	D	D	L	T	D	T	T	D	D	D	T	D	D	D	D	D	D	D
chr3:37061901	c.985C>T	p.H329Y	αI	U	T	T	P	P	D	D	L	D	N	D	D	D	D	D	T	D	D	D	D	D	D	D
chr3:37061902	c.986A>G	p.H329R	αI	D	T	T	B	B	D	D	L	D	N	T	T	D	D	D	T	D	D	D	D	D	D	D
chr3:37061904	c.988A>G	p.I330V	αI	U	T	T	B	B	N	D	N	D	N	T	T	T	T	T	T	T	T	T	T	T	N	N
chr3:37061905	c.989T>C	p.I330T	αI	U	D	D	B	B	N	D	H	D	D	D	D	D	D	D	T	D	D	D	D	D	D	D
chr3:37061907	c.991G>A	p.E331K	αI	U	D	D	D	D	D	D	L	D	D	D	D	D	D	D	T	D	D	D	D	D	D	D
chr3:37061910	c.994A>G	p.S332G	αI	U	T	T	B	B	N	D	L	D	N	T	T	T	T	T	T	D	D	T	T	T	D	N
chr3:37061913	c.997A>G	p.K333E	αI	U	T	T	B	B	N	D	L	D	N	T	T	T	D	D	T	D	D	D	T	D	D	D
chr3:37061914	c.998A>G	p.K333R	αI	D	T	T	B	B	N	D	L	D	N	T	T	T	D	T	T	D	D	D	T	T	D	N
chr3:37061916	c.1000C>T	p.L334F	αI	U	D	D	D	D	D	D	M	D	D	D	D	D	D	D	T	D	D	D	D	D	D	D
chr3:37061923	c.1007G>C	p.G336A	αI	U	D	T	P	P	D	D	M	D	D	D	D	D	D	D	T	D	D	D	D	D	D	D
chr3:37061923	c.1007G>A	p.G336D	αI	U	T	T	P	B	D	D	M	D	D	D	D	D	D	D	T	D	D	D	D	D	D	D
chr3:37061926	c.1010C>G	p.S337C		U	T	T	B	B	D	D	L	D	N	D	D	T	D	T	T	T	D	D	T	D	D	D
chr3:37061928	c.1012A>C	p.N338H		D	D	D	D	D	D	D	M	D	D	D	D	D	D	D	T	D	D	D	D	D	D	D
chr3:37061940	c.1024A>G	p.M342V		U	T	T	B	B	N	D	L	D	N	D	D	T	D	T	T	T	D	D	T	T	D	D
chr3:37061941	c.1025T>C	p.M342T		U	T	T	B	B	N	D	N	D	N	T	T	T	D	T	T	T	D	D	T	T	D	N
chr3:37061941	c.1025T>G	p.M342R		U	D	D	B	B	N	D	M	D	N	T	D	T	D	D	T	T	D	D	D	D	D	N
chr3:37061942	c.1026G>A	p.M342I		U	T	T	B	B	N	D	L	D	N	T	D	T	D	T	T	T	D	D	T	D	D	N
chr3:37061944	c.1028A>G	p.Y343C		D	D	D	D	D	D	D	M	D	D	D	D		D	D	T	D	D	D	D	D	D	D
chr3:37061950	c.1034C>T	p.T345I		U	T	T	P	B	D	D	M	D	D	D	D	D	D	D	T	D	D	D	D	D	D	D
chr3:37067128	c.1039A>G	p.T347A		U	T	T	B	B	D	D	L	D	N	D	D	T	D	D	T	T	D	D	D	D	D	D
